# Supplementary material for: Transcytosis via the late endocytic pathway as a cell morphogenetic mechanism
Source: EMBO J. 2020 Jul 13;39(16):e105332. doi: 10.15252/embj.2020105332 (PMC7429744; doi:10.15252/embj.2020105332)
Supplement: Supplementary file 5 — Movie EV3 [file EMBJ-39-e105332-s005.zip]

Archive with 4 entries (4 files):
- MovieEV3.txt
- __MACOSX/._MovieEV3.txt
- MovieEV3.mp4
- __MACOSX/._MovieEV3.mp4
