# Supplementary material for: Transcytosis via the late endocytic pathway as a cell morphogenetic mechanism
Source: EMBO J. 2020 Jul 13;39(16):e105332. doi: 10.15252/embj.2020105332 (PMC7429744; doi:10.15252/embj.2020105332)
Supplement: Supplementary file 5 — Movie EV3 [file EMBJ-39-e105332-s005.zip › MovieEV3.txt]

Movie EV3. Low magnification joined TEM tomograms, high magnification tomogram and 3D reconstruction
