# Supplementary material for: Transcytosis via the late endocytic pathway as a cell morphogenetic mechanism
Source: EMBO J. 2020 Jul 13;39(16):e105332. doi: 10.15252/embj.2020105332 (PMC7429744; doi:10.15252/embj.2020105332)
Supplement: Supplementary file 6 — Movie EV4 [file EMBJ-39-e105332-s006.zip › MovieEV4.txt]

Movie EV4. Effect of dynamin inactivation in cells expressing btl>PH::GFP
