# Supplementary material for: Transcytosis via the late endocytic pathway as a cell morphogenetic mechanism
Source: EMBO J. 2020 Jul 13;39(16):e105332. doi: 10.15252/embj.2020105332 (PMC7429744; doi:10.15252/embj.2020105332)
Supplement: Supplementary file 9 — Movie EV7 [file EMBJ-39-e105332-s009.zip › MovieEV7.txt]

Movie EV7. High temporal resolution imaging of cells expressing btl>CD4::mIFP
