# Supplementary material for: Transcytosis via the late endocytic pathway as a cell morphogenetic mechanism
Source: EMBO J. 2020 Jul 13;39(16):e105332. doi: 10.15252/embj.2020105332 (PMC7429744; doi:10.15252/embj.2020105332)
Supplement: Supplementary file 10 — Source Data for Expanded View [file EMBJ-39-e105332-s016.zip]

Archive with 1 entries (1 files):
- embj2020105332-sup-0016-SDataFigEV2.xlsx
