# Supplementary material for: Transcytosis via the late endocytic pathway as a cell morphogenetic mechanism
Source: EMBO J. 2020 Jul 13;39(16):e105332. doi: 10.15252/embj.2020105332 (PMC7429744; doi:10.15252/embj.2020105332)
Supplement: Supplementary file 10 — Source Data for Expanded View [file EMBJ-39-e105332-s016.zip › embj2020105332-sup-0016-SDataFigEV2.xlsx]

## Sheet: Fig. EV2E
		Condition	Area	Mean	Min	Max	X	Y	IntDen	RawIntden	Background	Tissue	AverageInt	AverageBG	MinusBG	Ratio	Means
1	SUM_Image 5.czi - Image 5 #01:0002-0550-0512:2	Control	10.86	15.45	2.47	43.14	67.54	72.55	167.74	9657.83	2886	Trachea	10489.2	3711.67	6777.51	1.14	1.17
2	SUM_Image 5.czi - Image 5 #01:0002-0346-0610:2	Control	10.86	15.03	4.71	50.08	80.46	45.67	163.18	9395.12	3626	Epidermis	9670.37		5958.7		0.07
3	SUM_Image 5.czi - Image 5 #01:0002-0512-0177:2	Control	10.86	16.25	5.2	40.89	23.39	67.54	176.34	10153	4623
4	SUM_Image 5.czi - Image 5 #01:0002-0356-0175:2	Control	10.86	14.4	4.4	34.03	23.13	46.98	156.31	8999.72
5	SUM_Image 5.czi - Image 5 #01:0002-0499-0724:2	Control	10.86	14.72	4.63	37.37	95.48	65.83	159.79	9200.26
6	SUM_Image 5.czi - Image 5 #01:0002-0388-0853:2	Control	10.86	20.92	9.5	45.85	112.48	51.2	227.05	13072.7
1	SUM_Image 1.czi:0002-0324-0581:2	Control	7.74	18.66	3	45	85.15	47.52	144.43	6736	882	Trachea	7133.67	1087	6046.67	1.24
2	SUM_Image 1.czi:0002-0265-0812:2	Control	7.74	16.76	2	54	118.98	38.88	129.73	6050	1143	Epidermis	5944.67		4857.67
3	SUM_Image 1.czi:0002-0166-0595:2	Control	7.74	17.29	4	38	87.2	24.38	133.84	6242	1236
4	SUM_Image 1.czi:0002-0091-0817:2	Control	7.74	16.98	3	37	119.71	13.4	131.46	6131
5	SUM_Image 1.czi:0002-0392-0570:2	Control	7.74	23.33	9	60	83.54	57.47	180.61	8423
6	SUM_Image 1.czi:0002-0396-0829:2	Control	7.74	15.66	3	40	121.47	58.06	121.21	5653
1	SUM_Image 5.czi - Image 5 #11:0002-0450-0600:2	Control	3.91	16.51	5	34	79.14	59.37	64.52	3715	1304	Trachea	4191	1534.67	2656.33	1.12
2	SUM_Image 5.czi - Image 5 #11:0002-0526-0890:2	Control	3.91	15.68	2	41	117.36	69.39	61.29	3529	1117	Epidermis	3917		2382.33
3	SUM_Image 5.czi - Image 5 #11:0002-0129-0697:2	Control	3.91	16.92	6	36	91.92	17.07	66.14	3808	2183
4	SUM_Image 5.czi - Image 5 #11:0002-0159-0940:2	Control	3.91	18.6	4	45	123.95	21.02	72.7	4186
5	SUM_Image 5.czi - Image 5 #11:0002-0037-0720:2	Control	3.91	22.44	7	54	94.95	4.94	87.71	5050
6	SUM_Image 5.czi - Image 5 #11:0002-0066-0911:2	Control	3.91	17.94	6	42	120.13	8.76	70.1	4036
1	SUM_Image 5.czi - Image 5 #02:0002-0599-0706:2	Knockdown	4.45	11.9	3	32	93.04	78.94	52.89	3045	865	Trachea	2994.67	996.67	1998	0.51	0.56
2	SUM_Image 5.czi - Image 5 #02:0002-0911-0762:2	Knockdown	4.45	20.39	7	41	100.42	120.06	90.66	5220	994	Epidermis	4949.33		3952.67		0.09
3	SUM_Image 5.czi - Image 5 #02:0002-0568-0380:2	Knockdown	4.45	11.53	2	27	50.08	74.86	51.27	2952	1131
4	SUM_Image 5.czi - Image 5 #02:0002-0903-0386:2	Knockdown	4.45	14.99	3	32	50.87	119.01	66.64	3837
5	SUM_Image 5.czi - Image 5 #02:0002-0468-0179:2	Knockdown	4.45	11.67	3	33	23.59	61.68	51.88	2987
6	SUM_Image 5.czi - Image 5 #02:0002-0069-0198:2	Knockdown	4.45	22.62	6	47	26.09	9.09	100.58	5791
1	SUM_Image 5.czi - Image 5 #04:0002-0544-0294:2	Knockdown	5.63	17.57	4	46	38.75	71.69	98.89	5694	1710	Trachea	5409	1725.67	3683.33	0.61
2	SUM_Image 5.czi - Image 5 #04:0002-0837-0166:2	Knockdown	5.63	24.19	7	50	21.88	110.31	136.13	7838	1629	Epidermis	7780		6054.33
3	SUM_Image 5.czi - Image 5 #04:0002-0599-0593:2	Knockdown	5.63	16.61	4	36	78.15	78.94	93.48	5382	1838
4	SUM_Image 5.czi - Image 5 #04:0002-0903-0684:2	Knockdown	5.63	25.01	7	54	90.14	119.01	140.75	8104
5	SUM_Image 5.czi - Image 5 #04:0002-0674-0844:2	Knockdown	5.63	15.9	4	39	111.23	88.83	89.46	5151
6	SUM_Image 5.czi - Image 5 #04:0002-0229-0805:2	Knockdown	5.63	22.83	6	64	106.09	30.18	128.49	7398
1	SUM_Image 5.czi - Image 5 #06:0002-0486-0597:2	Knockdown	5.63	14.24	3	39	78.68	64.05	80.1	4612	820	Trachea	4279	818	3461	0.46
2	SUM_Image 5.czi - Image 5 #06:0002-0615-0026:2	Knockdown	5.63	25.78	3	69	3.43	81.05	145.09	8354	782	Epidermis	8300		7482
3	SUM_Image 5.czi - Image 5 #06:0002-0802-0285:2	Knockdown	5.63	12.72	2	45	37.56	105.69	71.57	4121	852
4	SUM_Image 5.czi - Image 5 #06:0002-0476-0196:2	Knockdown	5.63	26.34	5	75	25.83	62.73	148.2	8533
5	SUM_Image 5.czi - Image 5 #06:0002-0578-0490:2	Knockdown	5.63	12.67	1	31	64.58	76.17	71.28	4104
6	SUM_Image 5.czi - Image 5 #06:0002-0360-0288:2	Knockdown	5.63	24.73	6	58	37.96	47.44	139.17	8013
1	SUM_Image 5.czi - Image 5 #07:0002-0564-0283:2	Knockdown	7.66	13.48	2	35	37.36	74.39	103.27	5946	901	Trachea	5944.33	805	5139.33	0.65
2	SUM_Image 5.czi - Image 5 #07:0002-0051-0295:2	Knockdown	7.66	18.23	3	50	38.94	6.79	139.64	8040	721	Epidermis	8667.33		7862.33
3	SUM_Image 5.czi - Image 5 #07:0002-0640-0448:2	Knockdown	7.66	14.5	3	36	59.11	84.41	111.07	6395	793
4	SUM_Image 5.czi - Image 5 #07:0002-0101-0530:2	Knockdown	7.66	21.47	3	48	69.91	13.38	164.44	9468
5	SUM_Image 5.czi - Image 5 #07:0002-0654-0700:2	Knockdown	7.66	12.45	2	32	92.32	86.26	95.39	5492
6	SUM_Image 5.czi - Image 5 #07:0002-0139-0947:2	Knockdown	7.66	19.26	4	54	124.87	18.38	147.53	8494

## Sheet: Fig. EV2K,L
Condition	HSTime	Embryo	NormBtlGFP	NormDpERK
shiCtrl	60	shiCtrl01	98.1718	109.592
shiCtrl	60	shiCtrl01	109.333	107.799
shiCtrl	60	shiCtrl02	95.478	102.108
shiCtrl	60	shiCtrl02	97.9631	104.849
shiCtrl	60	shiCtrl03	86.4006	109.467
shiCtrl	60	shiCtrl03	90.1376	89.0215
shiCtrl	60	shiCtrl04	118.288	88.5433
shiCtrl	60	shiCtrl04	104.229	88.6202
shiHS	60	shiHS01	200.806	159.843
shiHS	60	shiHS01	255.622	160.083
shiHS	60	shiHS02	195.228	145.217
shiHS	60	shiHS02	223.893	151.555
shiHS	60	shiHS03	167.318	111.793
shiHS	60	shiHS03	187.807	106.036
shiHS	60	shiHS04	262.717	140.976
shiHS	60	shiHS04	192.387	135.128
shiHS	60	shiHS05	163.113	113.436
shiHS	60	shiHS05	201.396	96.7249
shiHS	60	shiHS05	176.082	104.867
shiHS	60	shiHS05	135.606	107.32
shiHS	60	shiHS06	264.577	129.902
shiHS	60	shiHS06	224.275	128.379
shiHS	60	shiHS07	165.898	141.496
shiHS	60	shiHS07	195.316	132.061
shiHS	60	shiHS08	183.424	101.071
shiHS	60	shiHS08	138.608	101.576
shiHS	60	shiHS09	177.909	124.467
shiHS	60	shiHS09	189.418	130.829
wCtrl	60	wCtrl01	93.8444	106.914
wCtrl	60	wCtrl01	101.942	106.273
wCtrl	60	wCtrl02	87.5327	93.1689
wCtrl	60	wCtrl02	93.0334	100.932
wCtrl	60	wCtrl03	92.9165	92.3782
wCtrl	60	wCtrl03	93.3219	97.9894
wCtrl	60	wCtrl04	102.363	114.738
wCtrl	60	wCtrl04	95.9097	103.753
wCtrl	60	wCtrl05	100.863	113.139
wCtrl	60	wCtrl05	114.47	128.611
wCtrl	60	wCtrl06	98.0049	110.238
wCtrl	60	wCtrl06	105.188	104.947
wCtrl	60	wCtrl07	103.684	101.106
wCtrl	60	wCtrl07	107.963	91.4169
wCtrl	60	wCtrl08	106.714	101.506
wCtrl	60	wCtrl08	114.501	118.069
wCtrl	60	wCtrl09	113.015	115.342
wCtrl	60	wCtrl09	125.19	111.172
wCtrl	60	wCtrl10	86.1488	99.2665
wCtrl	60	wCtrl10	99.588	104.181
wCtrl	60	wCtrl11	82.2942	90.3241
wCtrl	60	wCtrl11	81.8506	85.1392
wCtrl	60	wCtrl12	85.6556	85.211
wCtrl	60	wCtrl12	76.0521	78.362
wCtrl	60	wCtrl13	100.505	91.0105
wCtrl	60	wCtrl13	97.8552	84.4972
wCtrl	60	wCtrl14	102.838	87.8856
wCtrl	60	wCtrl14	100.45	93.2332
wCtrl	60	wCtrl15	89.0823	96.9126
wCtrl	60	wCtrl15	106.024	93.0752
wCtrl	60	wCtrl16	105.668	91.3247
wCtrl	60	wCtrl16	103.78	99.0062
wCtrl	60	wCtrl17	110.774	98.9454
wCtrl	60	wCtrl17	99.1562	103.414
wCtrl	60	wCtrl18	114.32	105.366
wCtrl	60	wCtrl18	107.503	101.152
wHS	60	wHS01	111.528	85.5827
wHS	60	wHS01	97.082	94.6609
wHS	60	wHS02	110.868	94.3819
wHS	60	wHS02	114.013	91.7106
wHS	60	wHS03	134.508	93.4727
wHS	60	wHS03	113.138	94.5829
wHS	60	wHS04	145.196	86.2733
wHS	60	wHS04	148.626	87.165
wHS	60	wHS05	131.518	100.387
wHS	60	wHS05	153.879	96.4583
wHS	60	wHS05	164.714	92.0544
wHS	60	wHS06	184.689	97.8009
wHS	60	wHS06	149.732	115.199
wHS	60	wHS07	150.386	91.2497
wHS	60	wHS07	132.358	77.1666
wHS	60	wHS07	137.509	73.2503
wHS	60	wHS08	121.001	111.17
wHS	60	wHS08	145.189	120.309
wHS	60	wHS09	182.951	84.2019
wHS	60	wHS09	150.561	86.9906
wHS	60	wHS10	169.764	97.479
wHS	60	wHS10	143.013	90.6251
wHS	60	wHS11	140.734	85.0094
wHS	60	wHS11	140.619	77.1666
wCtrl	120	Ctrl01	123.418	112.25
wCtrl	120	Ctrl01	128.348	124.564
wCtrl	120	Ctrl02	86.9717	101.957
wCtrl	120	Ctrl02	79.4496	75.8876
wCtrl	120	Ctrl03	96.141	96.1023
wCtrl	120	Ctrl03	96.8133	91.246
wCtrl	120	Ctrl04	91.1377	97.4908
wCtrl	120	Ctrl04	97.7208	100.502
wHS	120	CtrlHS01	86.606	98.2063
wHS	120	CtrlHS01	72.1227	68.1136
wHS	120	CtrlHS02	104.247	102.748
wHS	120	CtrlHS02	92.2768	84.1932
wHS	120	CtrlHS03	122.535	116.399
wHS	120	CtrlHS03	100.186	91.2328
wHS	120	CtrlHS04	97.3089	71.7916
wHS	120	CtrlHS04	82.4354	63.9319
wHS	120	CtrlHS05	117.862	84.2067
wHS	120	CtrlHS05	112.39	73.7545
shiCtrl	120	shiCtrl01	115.967	149.623
shiCtrl	120	shiCtrl01	95.2353	132.081
shiCtrl	120	shiCtrl02	94.3089	125.915
shiCtrl	120	shiCtrl02	105.292	94.2346
shiCtrl	120	shiCtrl05	88.0055	87.9396
shiCtrl	120	shiCtrl05	100.234	80.0347
shiCtrl	120	shiCtrl06	86.2137	88.9803
shiCtrl	120	shiCtrl06	101.016	85.7787
shiCtrl	120	shiCtrl04	101.245	100.929
shiCtrl	120	shiCtrl04	100.073	94.5765
shiCtrl	120	shiCtrl03	107.068	82.9601
shiCtrl	120	shiCtrl03	105.343	76.9475
shiHS	120	shiHS01	243.133	190.181
shiHS	120	shiHS01	255.099	178.703
shiHS	120	shiHS02	207.787	157.119
shiHS	120	shiHS02	178.296	137.668
shiHS	120	shiHS03	166.002	147.207
shiHS	120	shiHS03	148.209	147.883
shiHS	120	shiHS04	154.499	138.371
shiHS	120	shiHS04	154.398	137.811
shiHS	120	shiHS05	291.035	158.941
shiHS	120	shiHS05	203.503	150.985
shiHS	120	shiHS06	232.237	131.356
shiHS	120	shiHS06	173.705	129.828
shiHS	30	HSshi01	78.5588	111.074
shiHS	30	HSshi01	80.7461	90.0294
shiHS	30	HSshi02	93.4031	111.874
shiHS	30	HSshi02	94.1675	132.245
shiHS	30	HSshi03	99.5557	93.6722
shiHS	30	HSshi03	89.3859	111.036
shiHS	30	HSshi04	98.9596	104.121
shiHS	30	HSshi04	101.664	109.741
shiHS	30	HSshi05	96.6504	113.626
shiHS	30	HSshi05	88.8267	118.344
shiHS	30	HSshi06	105.418	147.826
shiHS	30	HSshi06	107.025	90.3022
shiHS	30	HSshi07	81.5902	97.1226
shiHS	30	HSshi07	83.0947	79.4643
shiHS	30	HSshi08	118.388	128.551
shiHS	30	HSshi08	102.249	103.354
shiHS	30	HSshi09	114.038	102.349
shiHS	30	HSshi09	118.293	92.0301
shiHS	30	HSshi10	82.2335	102.981
shiHS	30	HSshi10	82.6951	89.9052
shiHS	30	HSshi11	82.3157	153.471
shiHS	30	HSshi11	83.475	124.212
wHS	30	HSw01	95.8351	106.947
wHS	30	HSw01	94.7192	102.393
wHS	30	HSw02	107.739	86.5275
wHS	30	HSw02	117.965	73.1801
wHS	30	HSw03	111.434	75.364
wHS	30	HSw03	114.597	77.3513
wHS	30	HSw04	114.886	83.75
wHS	30	HSw04	108.681	101.54
wHS	30	HSw05	108.754	118.294
wHS	30	HSw05	121.551	112.667
wHS	30	HSw06	87.8068	83.0767
wHS	30	HSw06	94.3634	77.0594
wHS	30	HSw07	148.622	132.654
wHS	30	HSw07	132.657	145.79
3-shiCtrl	30	Ctrlshi01	101	109.22
3-shiCtrl	30	Ctrlshi01	97.4071	107.467
3-shiCtrl	30	Ctrlshi02	98.9263	94.8013
3-shiCtrl	30	Ctrlshi02	102.667	88.5123
wCtrl	30	Ctrlw01	90.7566	125.487
wCtrl	30	Ctrlw01	85.6738	119.055
wCtrl	30	Ctrlw02	111.396	91.5932
wCtrl	30	Ctrlw02	98.1066	76.4105
wCtrl	30	Ctrlw03	100.746	110.491
wCtrl	30	Ctrlw03	104.8	114.394
wCtrl	30	Ctrlw04	122.41	128.698
wCtrl	30	Ctrlw04	105.312	105.336
wCtrl	30	Ctrlw05	96.4423	89.596
wCtrl	30	Ctrlw05	90.766	89.4289
wCtrl	30	Ctrlw06	88.474	95.1636
wCtrl	30	Ctrlw06	90.4016	95.4095
wCtrl	30	Ctrlw08	108.79	113.545
wCtrl	30	Ctrlw08	107.711	105.368
wCtrl	30	Ctrlw09	92.3799	98.4086
wCtrl	30	Ctrlw09	89.4639	93.4257
wCtrl	30	Ctrlw10	104.213	95.6063
wCtrl	30	Ctrlw10	105.836	91.2592
wCtrl	30	Ctrlw11	113.339	95.0017
wCtrl	30	Ctrlw11	96.4686	91.1243
wCtrl	30	Ctrlw12	96.7256	92.6811
wCtrl	30	Ctrlw12	102.699	92.7398
wCtrl	30	Ctrlw13	100.884	100.392
wCtrl	30	Ctrlw13	96.2048	89.3838
