# Supplementary material for: Transcytosis via the late endocytic pathway as a cell morphogenetic mechanism
Source: EMBO J. 2020 Jul 13;39(16):e105332. doi: 10.15252/embj.2020105332 (PMC7429744; doi:10.15252/embj.2020105332)
Supplement: Supplementary file 12 — Source Data for Figure 1 [file EMBJ-39-e105332-s010.xlsx]

## Sheet: Fig. 1D
Sample	Compartment	File	Time	Length	slopes tube	slopes cell
Cell01	Tube	Image15-20-pos2	0	3.445	0.444657	0.36398
Cell01	Tube	Image15-20-pos2	2.5	3.439	0.468538	0.422748
Cell01	Tube	Image15-20-pos2	5	4.754	0.309607	0.227135
Cell01	Tube	Image15-20-pos2	7.5	5.676	0.416577	0.36703
Cell01	Tube	Image15-20-pos2	10	8.081	0.409845	0.345223
Cell01	Tube	Image15-20-pos2	12.5	11.76	0.0701184	0.0832312
Cell01	Tube	Image15-20-pos2	15	9.567
Cell01	Tube	Image15-20-pos2	17.5	10.992
Cell01	Tube	Image15-20-pos2	20	12.497
Cell01	Tube	Image15-20-pos2	22.5	13.029
Cell01	Tube	Image15-20-pos2	25	14.119
Cell01	Tube	Image15-20-pos2	27.5	14.916
Cell01	Tube	Image15-20-pos2	30	16.635
Cell01	Tube	Image15-20-pos2	32.5	18.198
Cell01	Tube	Image15-20-pos2	35	17.944
Cell01	Tube	Image15-20-pos2	37.5	18.201
Cell01	Tube	Image15-20-pos2	40	20.516
Cell01	Tube	Image15-20-pos2	42.5	21.896
Cell01	Tube	Image15-20-pos2	45	23.678
Cell01	Tube	Image15-20-pos2	47.5	24.523
Cell01	Tube	Image15-20-pos2	50	25.753
Cell01	Tube	Image15-20-pos2	52.5	27.973
Cell01	Tube	Image15-20-pos2	55	26.818
Cell01	Cell	Image15-20-pos2	0	8.478
Cell01	Cell	Image15-20-pos2	2.5	10.645
Cell01	Cell	Image15-20-pos2	5	11.806
Cell01	Cell	Image15-20-pos2	7.5	13.939
Cell01	Cell	Image15-20-pos2	10	16.606
Cell01	Cell	Image15-20-pos2	12.5	17.754
Cell01	Cell	Image15-20-pos2	15	16.658
Cell01	Cell	Image15-20-pos2	17.5	17.799
Cell01	Cell	Image15-20-pos2	20	19.903
Cell01	Cell	Image15-20-pos2	22.5	19.219
Cell01	Cell	Image15-20-pos2	25	21.617
Cell01	Cell	Image15-20-pos2	27.5	21.834
Cell01	Cell	Image15-20-pos2	30	22.549
Cell01	Cell	Image15-20-pos2	32.5	23.505
Cell01	Cell	Image15-20-pos2	35	23.101
Cell01	Cell	Image15-20-pos2	37.5	24.301
Cell01	Cell	Image15-20-pos2	40	25.421
Cell01	Cell	Image15-20-pos2	42.5	26.615
Cell01	Cell	Image15-20-pos2	45	27.673
Cell01	Cell	Image15-20-pos2	47.5	28.09
Cell01	Cell	Image15-20-pos2	50	28.05
Cell01	Cell	Image15-20-pos2	52.5	32.023
Cell01	Cell	Image15-20-pos2	55	29.217
Cell02	Tube	Image15-20-pos2	0	4.066
Cell02	Tube	Image15-20-pos2	2.5	4.795
Cell02	Tube	Image15-20-pos2	5	6.452
Cell02	Tube	Image15-20-pos2	7.5	5.805
Cell02	Tube	Image15-20-pos2	10	6.568
Cell02	Tube	Image15-20-pos2	12.5	9.887
Cell02	Tube	Image15-20-pos2	15	11.4
Cell02	Tube	Image15-20-pos2	17.5	15.245
Cell02	Tube	Image15-20-pos2	20	15.76
Cell02	Tube	Image15-20-pos2	22.5	16.823
Cell02	Tube	Image15-20-pos2	25	19.154
Cell02	Tube	Image15-20-pos2	27.5	16.807
Cell02	Tube	Image15-20-pos2	30	18.683
Cell02	Tube	Image15-20-pos2	32.5	20.966
Cell02	Tube	Image15-20-pos2	35	23.134
Cell02	Tube	Image15-20-pos2	37.5	22.458
Cell02	Tube	Image15-20-pos2	40	24.638
Cell02	Tube	Image15-20-pos2	42.5	25.939
Cell02	Tube	Image15-20-pos2	45	25.24
Cell02	Tube	Image15-20-pos2	47.5	27.227
Cell02	Tube	Image15-20-pos2	50	25.219
Cell02	Tube	Image15-20-pos2	52.5	25.19
Cell02	Cell	Image15-20-pos2	0	8.854
Cell02	Cell	Image15-20-pos2	2.5	10.683
Cell02	Cell	Image15-20-pos2	5	10.903
Cell02	Cell	Image15-20-pos2	7.5	11.429
Cell02	Cell	Image15-20-pos2	10	14.992
Cell02	Cell	Image15-20-pos2	12.5	17.352
Cell02	Cell	Image15-20-pos2	15	17.014
Cell02	Cell	Image15-20-pos2	17.5	20.18
Cell02	Cell	Image15-20-pos2	20	23.46
Cell02	Cell	Image15-20-pos2	22.5	23.54
Cell02	Cell	Image15-20-pos2	25	25.029
Cell02	Cell	Image15-20-pos2	27.5	25.765
Cell02	Cell	Image15-20-pos2	30	25.503
Cell02	Cell	Image15-20-pos2	32.5	28.62
Cell02	Cell	Image15-20-pos2	35	30.251
Cell02	Cell	Image15-20-pos2	37.5	27.994
Cell02	Cell	Image15-20-pos2	40	29.445
Cell02	Cell	Image15-20-pos2	42.5	29.363
Cell02	Cell	Image15-20-pos2	45	27.397
Cell02	Cell	Image15-20-pos2	47.5	29.683
Cell02	Cell	Image15-20-pos2	50	29.065
Cell02	Cell	Image15-20-pos2	52.5	29.906
Cell03	Tube	Image15-20-pos1	0	5.643
Cell03	Tube	Image15-20-pos1	2.5	5.791
Cell03	Tube	Image15-20-pos1	5	6.749
Cell03	Tube	Image15-20-pos1	7.5	8.157
Cell03	Tube	Image15-20-pos1	10	7.846
Cell03	Tube	Image15-20-pos1	12.5	10.134
Cell03	Tube	Image15-20-pos1	15	11.086
Cell03	Tube	Image15-20-pos1	17.5	13.44
Cell03	Tube	Image15-20-pos1	20	15.006
Cell03	Tube	Image15-20-pos1	22.5	12.841
Cell03	Tube	Image15-20-pos1	25	15.906
Cell03	Tube	Image15-20-pos1	27.5	17.893
Cell03	Tube	Image15-20-pos1	30	18.074
Cell03	Tube	Image15-20-pos1	32.5	17.006
Cell03	Tube	Image15-20-pos1	35	19.408
Cell03	Tube	Image15-20-pos1	37.5	19.937
Cell03	Tube	Image15-20-pos1	40	17.675
Cell03	Tube	Image15-20-pos1	42.5	18.45
Cell03	Tube	Image15-20-pos1	45	18.502
Cell03	Tube	Image15-20-pos1	47.5	19.127
Cell03	Tube	Image15-20-pos1	50	20.004
Cell03	Tube	Image15-20-pos1	52.5	23.034
Cell03	Cell	Image15-20-pos1	0	12.414
Cell03	Cell	Image15-20-pos1	2.5	14.042
Cell03	Cell	Image15-20-pos1	5	14.988
Cell03	Cell	Image15-20-pos1	7.5	14.996
Cell03	Cell	Image15-20-pos1	10	16.007
Cell03	Cell	Image15-20-pos1	12.5	17.133
Cell03	Cell	Image15-20-pos1	15	17.312
Cell03	Cell	Image15-20-pos1	17.5	21.647
Cell03	Cell	Image15-20-pos1	20	21.003
Cell03	Cell	Image15-20-pos1	22.5	22.518
Cell03	Cell	Image15-20-pos1	25	23.192
Cell03	Cell	Image15-20-pos1	27.5	24.636
Cell03	Cell	Image15-20-pos1	30	25.477
Cell03	Cell	Image15-20-pos1	32.5	25.259
Cell03	Cell	Image15-20-pos1	35	25.364
Cell03	Cell	Image15-20-pos1	37.5	24.642
Cell03	Cell	Image15-20-pos1	40	22.129
Cell03	Cell	Image15-20-pos1	42.5	22.438
Cell03	Cell	Image15-20-pos1	45	22.06
Cell03	Cell	Image15-20-pos1	47.5	22.74
Cell03	Cell	Image15-20-pos1	50	23.994
Cell03	Cell	Image15-20-pos1	52.5	27.493
Cell04	Tube	Image6-7	0	3.869
Cell04	Tube	Image6-7	2.5	5.036
Cell04	Tube	Image6-7	5	5.257
Cell04	Tube	Image6-7	7.5	7.436
Cell04	Tube	Image6-7	10	6.57
Cell04	Tube	Image6-7	12.5	7.488
Cell04	Tube	Image6-7	15	11.363
Cell04	Tube	Image6-7	17.5	9.485
Cell04	Tube	Image6-7	20	11.752
Cell04	Tube	Image6-7	22.5	12.547
Cell04	Tube	Image6-7	25	13.23
Cell04	Tube	Image6-7	27.5	15.04
Cell04	Tube	Image6-7	30	16.214
Cell04	Tube	Image6-7	32.5	19.488
Cell04	Tube	Image6-7	35	18.995
Cell04	Tube	Image6-7	37.5	20.594
Cell04	Tube	Image6-7	40	20.557
Cell04	Tube	Image6-7	42.5	19.85
Cell04	Tube	Image6-7	45	23.185
Cell04	Tube	Image6-7	47.5	21.144
Cell04	Cell	Image6-7	0	10.919
Cell04	Cell	Image6-7	2.5	12.261
Cell04	Cell	Image6-7	5	12.081
Cell04	Cell	Image6-7	7.5	14.47
Cell04	Cell	Image6-7	10	12.991
Cell04	Cell	Image6-7	12.5	12.265
Cell04	Cell	Image6-7	15	17.162
Cell04	Cell	Image6-7	17.5	17.551
Cell04	Cell	Image6-7	20	18.014
Cell04	Cell	Image6-7	22.5	19.651
Cell04	Cell	Image6-7	25	19.29
Cell04	Cell	Image6-7	27.5	21.544
Cell04	Cell	Image6-7	30	22.392
Cell04	Cell	Image6-7	32.5	23.829
Cell04	Cell	Image6-7	35	22.89
Cell04	Cell	Image6-7	37.5	24.631
Cell04	Cell	Image6-7	40	24.298
Cell04	Cell	Image6-7	42.5	25.221
Cell04	Cell	Image6-7	45	28.433
Cell04	Cell	Image6-7	47.5	27.541

## Sheet: Fig. 1E
Time	Embryo	Cell	Compartment	Length
0	2-15-20	C01	3Tube	4.545
2.49	2-15-20	C01	3Tube	5.166
4.98	2-15-20	C01	3Tube	5.079
7.47	2-15-20	C01	3Tube	7.975
9.96	2-15-20	C01	3Tube	6.603
12.45	2-15-20	C01	3Tube	6.71
14.94	2-15-20	C01	3Tube	9.901
17.43	2-15-20	C01	3Tube	12.609
19.92	2-15-20	C01	3Tube	16.617
22.41	2-15-20	C01	3Tube	17.414
24.9	2-15-20	C01	3Tube	18.14
27.39	2-15-20	C01	3Tube	18.534
29.88	2-15-20	C01	3Tube	18.575
32.37	2-15-20	C01	3Tube	19.755
34.86	2-15-20	C01	3Tube	22.533
37.35	2-15-20	C01	3Tube	22.76
39.84	2-15-20	C01	3Tube	22.978
42.33	2-15-20	C01	3Tube	25.26
44.82	2-15-20	C01	3Tube	26.213
47.31	2-15-20	C01	3Tube	25.152
49.8	2-15-20	C01	3Tube	28.23
52.29	2-15-20	C01	3Tube	26.035
54.78	2-15-20	C01	3Tube	27.919
0	2-15-20	C01	2ER	6.713
2.49	2-15-20	C01	2ER	7.907
4.98	2-15-20	C01	2ER	10.357
7.47	2-15-20	C01	2ER	10.166
9.96	2-15-20	C01	2ER	10.998
12.45	2-15-20	C01	2ER	12.342
14.94	2-15-20	C01	2ER	14.201
17.43	2-15-20	C01	2ER	15.542
19.92	2-15-20	C01	2ER	18.503
22.41	2-15-20	C01	2ER	21.974
24.9	2-15-20	C01	2ER	22.878
27.39	2-15-20	C01	2ER	22.378
29.88	2-15-20	C01	2ER	25.525
32.37	2-15-20	C01	2ER	25.288
34.86	2-15-20	C01	2ER	29
37.35	2-15-20	C01	2ER	28.9
39.84	2-15-20	C01	2ER	27.454
42.33	2-15-20	C01	2ER	29.152
44.82	2-15-20	C01	2ER	28.563
47.31	2-15-20	C01	2ER	28.804
49.8	2-15-20	C01	2ER	31.051
52.29	2-15-20	C01	2ER	32.798
54.78	2-15-20	C01	2ER	31.522
0	2-15-20	C01	4Golgi	5.82
2.49	2-15-20	C01	4Golgi	9.671
4.98	2-15-20	C01	4Golgi	8.152
7.47	2-15-20	C01	4Golgi	8.177
9.96	2-15-20	C01	4Golgi	8.838
12.45	2-15-20	C01	4Golgi	10.71
14.94	2-15-20	C01	4Golgi	11.318
17.43	2-15-20	C01	4Golgi	13.2
19.92	2-15-20	C01	4Golgi	16.404
22.41	2-15-20	C01	4Golgi	19.839
24.9	2-15-20	C01	4Golgi	20.586
27.39	2-15-20	C01	4Golgi	19.314
29.88	2-15-20	C01	4Golgi	22.838
32.37	2-15-20	C01	4Golgi	21.685
34.86	2-15-20	C01	4Golgi	28.744
37.35	2-15-20	C01	4Golgi	27.954
39.84	2-15-20	C01	4Golgi	26.936
42.33	2-15-20	C01	4Golgi	28.275
44.82	2-15-20	C01	4Golgi	28.004
47.31	2-15-20	C01	4Golgi	27.751
49.8	2-15-20	C01	4Golgi	29.61
52.29	2-15-20	C01	4Golgi	28.811
54.78	2-15-20	C01	4Golgi	28.639
0	2-15-20	C02	3Tube	4.323
2.49	2-15-20	C02	3Tube	5.343
4.98	2-15-20	C02	3Tube	7.415
7.47	2-15-20	C02	3Tube	5.819
9.96	2-15-20	C02	3Tube	6.089
12.45	2-15-20	C02	3Tube	5.507
14.94	2-15-20	C02	3Tube	6.919
17.43	2-15-20	C02	3Tube	7.635
19.92	2-15-20	C02	3Tube	10.588
22.41	2-15-20	C02	3Tube	10.383
24.9	2-15-20	C02	3Tube	11.14
27.39	2-15-20	C02	3Tube	14.12
29.88	2-15-20	C02	3Tube	13.918
32.37	2-15-20	C02	3Tube	14.708
34.86	2-15-20	C02	3Tube	14.919
37.35	2-15-20	C02	3Tube	16.651
39.84	2-15-20	C02	3Tube	17.697
42.33	2-15-20	C02	3Tube	17.561
44.82	2-15-20	C02	3Tube	17.755
47.31	2-15-20	C02	3Tube	18.766
49.8	2-15-20	C02	3Tube	21.395
52.29	2-15-20	C02	3Tube	22.017
54.78	2-15-20	C02	3Tube	23.42
57.27	2-15-20	C02	3Tube	26.039
59.76	2-15-20	C02	3Tube	27.476
62.25	2-15-20	C02	3Tube	27.012
0	2-15-20	C02	2ER	7.492
2.49	2-15-20	C02	2ER	8.688
4.98	2-15-20	C02	2ER	9.028
7.47	2-15-20	C02	2ER	9.035
9.96	2-15-20	C02	2ER	11.309
12.45	2-15-20	C02	2ER	9.659
14.94	2-15-20	C02	2ER	11.523
17.43	2-15-20	C02	2ER	12.903
19.92	2-15-20	C02	2ER	15.165
22.41	2-15-20	C02	2ER	15.68
24.9	2-15-20	C02	2ER	15.75
27.39	2-15-20	C02	2ER	17.33
29.88	2-15-20	C02	2ER	17.148
32.37	2-15-20	C02	2ER	19
34.86	2-15-20	C02	2ER	18.19
37.35	2-15-20	C02	2ER	19.909
39.84	2-15-20	C02	2ER	20.353
42.33	2-15-20	C02	2ER	21.332
44.82	2-15-20	C02	2ER	21.501
47.31	2-15-20	C02	2ER	22.969
49.8	2-15-20	C02	2ER	24.313
52.29	2-15-20	C02	2ER	24.566
54.78	2-15-20	C02	2ER	24.643
57.27	2-15-20	C02	2ER	25.812
59.76	2-15-20	C02	2ER	27.476
62.25	2-15-20	C02	2ER	27.012
0	2-15-20	C02	4Golgi	6.404
2.49	2-15-20	C02	4Golgi	7.357
4.98	2-15-20	C02	4Golgi	7.153
7.47	2-15-20	C02	4Golgi	5.793
9.96	2-15-20	C02	4Golgi	6.767
12.45	2-15-20	C02	4Golgi	7.352
14.94	2-15-20	C02	4Golgi	11.16
17.43	2-15-20	C02	4Golgi	12.462
19.92	2-15-20	C02	4Golgi	15.973
22.41	2-15-20	C02	4Golgi	14.955
24.9	2-15-20	C02	4Golgi	13.691
27.39	2-15-20	C02	4Golgi	17.353
29.88	2-15-20	C02	4Golgi	16.751
32.37	2-15-20	C02	4Golgi	17.256
34.86	2-15-20	C02	4Golgi	17.718
37.35	2-15-20	C02	4Golgi	18.368
39.84	2-15-20	C02	4Golgi	20.698
42.33	2-15-20	C02	4Golgi	20.066
44.82	2-15-20	C02	4Golgi	21.145
47.31	2-15-20	C02	4Golgi	20.625
49.8	2-15-20	C02	4Golgi	26.671
52.29	2-15-20	C02	4Golgi	26.319
54.78	2-15-20	C02	4Golgi	26.972
57.27	2-15-20	C02	4Golgi	27.701
59.76	2-15-20	C02	4Golgi	27.461
62.25	2-15-20	C02	4Golgi	25.975
0	Image6-7	C03	3Tube	5.1
2.4935	Image6-7	C03	3Tube	6.556
4.987	Image6-7	C03	3Tube	6.983
7.4805	Image6-7	C03	3Tube	7.648
9.974	Image6-7	C03	3Tube	10.146
12.4675	Image6-7	C03	3Tube	9.087
14.961	Image6-7	C03	3Tube	11.559
17.4545	Image6-7	C03	3Tube	9.325
19.948	Image6-7	C03	3Tube	13.257
22.4415	Image6-7	C03	3Tube	14.04
24.935	Image6-7	C03	3Tube	13.813
27.4285	Image6-7	C03	3Tube	15.54
29.922	Image6-7	C03	3Tube	17.705
32.4155	Image6-7	C03	3Tube	19.465
34.909	Image6-7	C03	3Tube	19.704
37.4025	Image6-7	C03	3Tube	21.813
39.896	Image6-7	C03	3Tube	21.583
42.3895	Image6-7	C03	3Tube	22.626
44.883	Image6-7	C03	3Tube	23.55
47.3765	Image6-7	C03	3Tube	22.209
0	Image6-7	C03	2ER	7.595
2.4935	Image6-7	C03	2ER	8.926
4.987	Image6-7	C03	2ER	8.407
7.4805	Image6-7	C03	2ER	8.608
9.974	Image6-7	C03	2ER	9.399
12.4675	Image6-7	C03	2ER	9.772
14.961	Image6-7	C03	2ER	11.559
17.4545	Image6-7	C03	2ER	13.405
19.948	Image6-7	C03	2ER	15.443
22.4415	Image6-7	C03	2ER	17.791
24.935	Image6-7	C03	2ER	17.083
27.4285	Image6-7	C03	2ER	19.242
29.922	Image6-7	C03	2ER	20.564
32.4155	Image6-7	C03	2ER	21.018
34.909	Image6-7	C03	2ER	21.034
37.4025	Image6-7	C03	2ER	23.792
39.896	Image6-7	C03	2ER	23.326
42.3895	Image6-7	C03	2ER	25.319
44.883	Image6-7	C03	2ER	25.191
47.3765	Image6-7	C03	2ER	24.02
0	Image6-7	C03	4Golgi	7.026
2.4935	Image6-7	C03	4Golgi	8.025
4.987	Image6-7	C03	4Golgi	7.912
7.4805	Image6-7	C03	4Golgi	8.729
9.974	Image6-7	C03	4Golgi	8.631
12.4675	Image6-7	C03	4Golgi	8.909
14.961	Image6-7	C03	4Golgi	11.559
17.4545	Image6-7	C03	4Golgi	12.41
19.948	Image6-7	C03	4Golgi	13.681
22.4415	Image6-7	C03	4Golgi	15.473
24.935	Image6-7	C03	4Golgi	16.736
27.4285	Image6-7	C03	4Golgi	17.714
29.922	Image6-7	C03	4Golgi	18.681
32.4155	Image6-7	C03	4Golgi	19.97
34.909	Image6-7	C03	4Golgi	19.221
37.4025	Image6-7	C03	4Golgi	22.963
39.896	Image6-7	C03	4Golgi	23.08
42.3895	Image6-7	C03	4Golgi	23.619
44.883	Image6-7	C03	4Golgi	24.426
47.3765	Image6-7	C03	4Golgi	22.273
0	1-15-20	C04	3Tube	7.326
2.49	1-15-20	C04	3Tube	8.055
4.98	1-15-20	C04	3Tube	7.92
7.47	1-15-20	C04	3Tube	7.618
9.96	1-15-20	C04	3Tube	8.133
12.45	1-15-20	C04	3Tube	8.017
14.94	1-15-20	C04	3Tube	7.688
17.43	1-15-20	C04	3Tube	7.778
19.92	1-15-20	C04	3Tube	8.276
22.41	1-15-20	C04	3Tube	10.049
24.9	1-15-20	C04	3Tube	10.401
27.39	1-15-20	C04	3Tube	10.341
29.88	1-15-20	C04	3Tube	10.406
32.37	1-15-20	C04	3Tube	11.55
34.86	1-15-20	C04	3Tube	11.392
37.35	1-15-20	C04	3Tube	11.387
39.84	1-15-20	C04	3Tube	15.132
42.33	1-15-20	C04	3Tube	14.405
44.82	1-15-20	C04	3Tube	17.022
47.31	1-15-20	C04	3Tube	17.073
49.8	1-15-20	C04	3Tube	18.872
52.29	1-15-20	C04	3Tube	18.988
54.78	1-15-20	C04	3Tube	18.105
57.27	1-15-20	C04	3Tube	17.931
59.76	1-15-20	C04	3Tube	19.313
62.25	1-15-20	C04	3Tube	17.442
64.74	1-15-20	C04	3Tube	17.564
67.23	1-15-20	C04	3Tube	19.65
69.72	1-15-20	C04	3Tube	23.857
72.21	1-15-20	C04	3Tube	24.398
0	1-15-20	C04	2ER	12.788
2.49	1-15-20	C04	2ER	12.872
4.98	1-15-20	C04	2ER	11.948
7.47	1-15-20	C04	2ER	12.313
9.96	1-15-20	C04	2ER	11.907
12.45	1-15-20	C04	2ER	10.553
14.94	1-15-20	C04	2ER	9.868
17.43	1-15-20	C04	2ER	11.471
19.92	1-15-20	C04	2ER	11.306
22.41	1-15-20	C04	2ER	12.925
24.9	1-15-20	C04	2ER	12.88
27.39	1-15-20	C04	2ER	12.248
29.88	1-15-20	C04	2ER	14.516
32.37	1-15-20	C04	2ER	16.736
34.86	1-15-20	C04	2ER	18.517
37.35	1-15-20	C04	2ER	17.763
39.84	1-15-20	C04	2ER	18.582
42.33	1-15-20	C04	2ER	20.306
44.82	1-15-20	C04	2ER	20.649
47.31	1-15-20	C04	2ER	21.263
49.8	1-15-20	C04	2ER	22.302
52.29	1-15-20	C04	2ER	22.363
54.78	1-15-20	C04	2ER	20.276
57.27	1-15-20	C04	2ER	17.931
59.76	1-15-20	C04	2ER	21.944
62.25	1-15-20	C04	2ER	21.707
64.74	1-15-20	C04	2ER	23.831
67.23	1-15-20	C04	2ER	24.375
69.72	1-15-20	C04	2ER	25.219
72.21	1-15-20	C04	2ER	29.148
0	1-15-20	C04	4Golgi	9.241
2.49	1-15-20	C04	4Golgi	10.261
4.98	1-15-20	C04	4Golgi	10.178
7.47	1-15-20	C04	4Golgi	8.206
9.96	1-15-20	C04	4Golgi	10.892
12.45	1-15-20	C04	4Golgi	8.659
14.94	1-15-20	C04	4Golgi	7.586
17.43	1-15-20	C04	4Golgi	8.109
19.92	1-15-20	C04	4Golgi	8.679
22.41	1-15-20	C04	4Golgi	9.765
24.9	1-15-20	C04	4Golgi	9.074
27.39	1-15-20	C04	4Golgi	10.418
29.88	1-15-20	C04	4Golgi	11.857
32.37	1-15-20	C04	4Golgi	13.337
34.86	1-15-20	C04	4Golgi	12.126
37.35	1-15-20	C04	4Golgi	15.536
39.84	1-15-20	C04	4Golgi	15.068
42.33	1-15-20	C04	4Golgi	17.159
44.82	1-15-20	C04	4Golgi	18.963
47.31	1-15-20	C04	4Golgi	20.059
49.8	1-15-20	C04	4Golgi	19.874
52.29	1-15-20	C04	4Golgi	18.696
54.78	1-15-20	C04	4Golgi	17.535
57.27	1-15-20	C04	4Golgi	16.574
59.76	1-15-20	C04	4Golgi	18.59
62.25	1-15-20	C04	4Golgi	19.44
64.74	1-15-20	C04	4Golgi	21.739
67.23	1-15-20	C04	4Golgi	21.738
69.72	1-15-20	C04	4Golgi	22.958
72.21	1-15-20	C04	4Golgi	25.14
0	1-15-20	C05	3Tube	3.359
2.49	1-15-20	C05	3Tube	5.238
4.98	1-15-20	C05	3Tube	6.429
7.47	1-15-20	C05	3Tube	6.997
9.96	1-15-20	C05	3Tube	7.34
12.45	1-15-20	C05	3Tube	8.147
14.94	1-15-20	C05	3Tube	8.823
17.43	1-15-20	C05	3Tube	10.407
19.92	1-15-20	C05	3Tube	10.698
22.41	1-15-20	C05	3Tube	13.504
24.9	1-15-20	C05	3Tube	13.831
27.39	1-15-20	C05	3Tube	13.225
29.88	1-15-20	C05	3Tube	15.634
32.37	1-15-20	C05	3Tube	17.319
34.86	1-15-20	C05	3Tube	17.629
37.35	1-15-20	C05	3Tube	18.062
39.84	1-15-20	C05	3Tube	20.082
42.33	1-15-20	C05	3Tube	20.194
44.82	1-15-20	C05	3Tube	19.229
47.31	1-15-20	C05	3Tube	20.037
49.8	1-15-20	C05	3Tube	20.039
52.29	1-15-20	C05	3Tube	21.547
54.78	1-15-20	C05	3Tube	22.168
57.27	1-15-20	C05	3Tube	24.471
0	1-15-20	C05	2ER	8.983
2.49	1-15-20	C05	2ER	9.576
4.98	1-15-20	C05	2ER	10.506
7.47	1-15-20	C05	2ER	12.576
9.96	1-15-20	C05	2ER	12.996
12.45	1-15-20	C05	2ER	13.111
14.94	1-15-20	C05	2ER	13.132
17.43	1-15-20	C05	2ER	14.752
19.92	1-15-20	C05	2ER	14.891
22.41	1-15-20	C05	2ER	16.56
24.9	1-15-20	C05	2ER	18.455
27.39	1-15-20	C05	2ER	19.653
29.88	1-15-20	C05	2ER	21.203
32.37	1-15-20	C05	2ER	22.946
34.86	1-15-20	C05	2ER	23.888
37.35	1-15-20	C05	2ER	23.055
39.84	1-15-20	C05	2ER	24.043
42.33	1-15-20	C05	2ER	23.428
44.82	1-15-20	C05	2ER	22.561
47.31	1-15-20	C05	2ER	23.729
49.8	1-15-20	C05	2ER	23.859
52.29	1-15-20	C05	2ER	24.959
54.78	1-15-20	C05	2ER	24.916
57.27	1-15-20	C05	2ER	28.551
0	1-15-20	C05	4Golgi	9.418
2.49	1-15-20	C05	4Golgi	8.389
4.98	1-15-20	C05	4Golgi	8.7
7.47	1-15-20	C05	4Golgi	9.72
9.96	1-15-20	C05	4Golgi	10.327
12.45	1-15-20	C05	4Golgi	10.559
14.94	1-15-20	C05	4Golgi	12.362
17.43	1-15-20	C05	4Golgi	13.189
19.92	1-15-20	C05	4Golgi	14.108
22.41	1-15-20	C05	4Golgi	15.443
24.9	1-15-20	C05	4Golgi	17.005
27.39	1-15-20	C05	4Golgi	17.524
29.88	1-15-20	C05	4Golgi	19.506
32.37	1-15-20	C05	4Golgi	20.06
34.86	1-15-20	C05	4Golgi	21.728
37.35	1-15-20	C05	4Golgi	21.065
39.84	1-15-20	C05	4Golgi	21.952
42.33	1-15-20	C05	4Golgi	21.316
44.82	1-15-20	C05	4Golgi	20.745
47.31	1-15-20	C05	4Golgi	21.345
49.8	1-15-20	C05	4Golgi	21.292
52.29	1-15-20	C05	4Golgi	22.652
54.78	1-15-20	C05	4Golgi	22.869
57.27	1-15-20	C05	4Golgi	25.016
0	Image6-7	C06	Tube	4.504
2.4935	Image6-7	C06	Tube	4.324
4.987	Image6-7	C06	Tube	5.127
7.4805	Image6-7	C06	Tube	4.71
9.974	Image6-7	C06	Tube	5.489
12.4675	Image6-7	C06	Tube	5.375
14.961	Image6-7	C06	Tube	4.909
17.4545	Image6-7	C06	Tube	5.403
19.948	Image6-7	C06	Tube	6.876
22.4415	Image6-7	C06	Tube	7.176
24.935	Image6-7	C06	Tube	7.052
27.4285	Image6-7	C06	Tube	8.684
29.922	Image6-7	C06	Tube	10.6
32.4155	Image6-7	C06	Tube	12.632
34.909	Image6-7	C06	Tube	11.305
37.4025	Image6-7	C06	Tube	12.329
39.896	Image6-7	C06	Tube	12.507
42.3895	Image6-7	C06	Tube	13.142
44.883	Image6-7	C06	Tube	15.833
47.3765	Image6-7	C06	Tube	17.31
49.87	Image6-7	C06	Tube	21.096
52.3635	Image6-7	C06	Tube	19.138
54.857	Image6-7	C06	Tube	21.272
57.3505	Image6-7	C06	Tube	20.797
0	Image6-7	C06	2ER	6.873
2.4935	Image6-7	C06	2ER	5.377
4.987	Image6-7	C06	2ER	6.957
7.4805	Image6-7	C06	2ER	6.678
9.974	Image6-7	C06	2ER	6.539
12.4675	Image6-7	C06	2ER	6.44
14.961	Image6-7	C06	2ER	8.398
17.4545	Image6-7	C06	2ER	9.683
19.948	Image6-7	C06	2ER	9.631
22.4415	Image6-7	C06	2ER	10.206
24.935	Image6-7	C06	2ER	8.667
27.4285	Image6-7	C06	2ER	10.01
29.922	Image6-7	C06	2ER	11.623
32.4155	Image6-7	C06	2ER	14.11
34.909	Image6-7	C06	2ER	13.29
37.4025	Image6-7	C06	2ER	15.405
39.896	Image6-7	C06	2ER	17.538
42.3895	Image6-7	C06	2ER	17.195
44.883	Image6-7	C06	2ER	23.366
47.3765	Image6-7	C06	2ER	23.178
49.87	Image6-7	C06	2ER	24.598
52.3635	Image6-7	C06	2ER	24.901
54.857	Image6-7	C06	2ER	24.686
57.3505	Image6-7	C06	2ER	24.952
0	Image6-7	C06	4Golgi	5.948
2.4935	Image6-7	C06	4Golgi	5.45
4.987	Image6-7	C06	4Golgi	7.484
7.4805	Image6-7	C06	4Golgi	6.678
9.974	Image6-7	C06	4Golgi	6.814
12.4675	Image6-7	C06	4Golgi	5.763
14.961	Image6-7	C06	4Golgi	6.71
17.4545	Image6-7	C06	4Golgi	7.629
19.948	Image6-7	C06	4Golgi	7.987
22.4415	Image6-7	C06	4Golgi	10.206
24.935	Image6-7	C06	4Golgi	8.007
27.4285	Image6-7	C06	4Golgi	8.289
29.922	Image6-7	C06	4Golgi	9.585
32.4155	Image6-7	C06	4Golgi	10.839
34.909	Image6-7	C06	4Golgi	13.008
37.4025	Image6-7	C06	4Golgi	14.024
39.896	Image6-7	C06	4Golgi	16.243
42.3895	Image6-7	C06	4Golgi	14.995
44.883	Image6-7	C06	4Golgi	20.831
47.3765	Image6-7	C06	4Golgi	21.302
49.87	Image6-7	C06	4Golgi	22.888
52.3635	Image6-7	C06	4Golgi	23.118
54.857	Image6-7	C06	4Golgi	21.944
57.3505	Image6-7	C06	4Golgi	21.901
0	Image15-20-pos2	Cell01	1Cell	8.478
2.5	Image15-20-pos2	Cell01	1Cell	10.645
5	Image15-20-pos2	Cell01	1Cell	11.806
7.5	Image15-20-pos2	Cell01	1Cell	13.939
10	Image15-20-pos2	Cell01	1Cell	16.606
12.5	Image15-20-pos2	Cell01	1Cell	17.754
15	Image15-20-pos2	Cell01	1Cell	16.658
17.5	Image15-20-pos2	Cell01	1Cell	17.799
20	Image15-20-pos2	Cell01	1Cell	19.903
22.5	Image15-20-pos2	Cell01	1Cell	19.219
25	Image15-20-pos2	Cell01	1Cell	21.617
27.5	Image15-20-pos2	Cell01	1Cell	21.834
30	Image15-20-pos2	Cell01	1Cell	22.549
32.5	Image15-20-pos2	Cell01	1Cell	23.505
35	Image15-20-pos2	Cell01	1Cell	23.101
37.5	Image15-20-pos2	Cell01	1Cell	24.301
40	Image15-20-pos2	Cell01	1Cell	25.421
42.5	Image15-20-pos2	Cell01	1Cell	26.615
45	Image15-20-pos2	Cell01	1Cell	27.673
47.5	Image15-20-pos2	Cell01	1Cell	28.09
50	Image15-20-pos2	Cell01	1Cell	28.05
52.5	Image15-20-pos2	Cell01	1Cell	32.023
55	Image15-20-pos2	Cell01	1Cell	29.217
0	Image15-20-pos2	Cell02	1Cell	8.854
2.5	Image15-20-pos2	Cell02	1Cell	10.683
5	Image15-20-pos2	Cell02	1Cell	10.903
7.5	Image15-20-pos2	Cell02	1Cell	11.429
10	Image15-20-pos2	Cell02	1Cell	14.992
12.5	Image15-20-pos2	Cell02	1Cell	17.352
15	Image15-20-pos2	Cell02	1Cell	17.014
17.5	Image15-20-pos2	Cell02	1Cell	20.18
20	Image15-20-pos2	Cell02	1Cell	23.46
22.5	Image15-20-pos2	Cell02	1Cell	23.54
25	Image15-20-pos2	Cell02	1Cell	25.029
27.5	Image15-20-pos2	Cell02	1Cell	25.765
30	Image15-20-pos2	Cell02	1Cell	25.503
32.5	Image15-20-pos2	Cell02	1Cell	28.62
35	Image15-20-pos2	Cell02	1Cell	30.251
37.5	Image15-20-pos2	Cell02	1Cell	27.994
40	Image15-20-pos2	Cell02	1Cell	29.445
42.5	Image15-20-pos2	Cell02	1Cell	29.363
45	Image15-20-pos2	Cell02	1Cell	27.397
47.5	Image15-20-pos2	Cell02	1Cell	29.683
50	Image15-20-pos2	Cell02	1Cell	29.065
52.5	Image15-20-pos2	Cell02	1Cell	29.906
0	Image15-20-pos1	Cell03	1Cell	12.414
2.5	Image15-20-pos1	Cell03	1Cell	14.042
5	Image15-20-pos1	Cell03	1Cell	14.988
7.5	Image15-20-pos1	Cell03	1Cell	14.996
10	Image15-20-pos1	Cell03	1Cell	16.007
12.5	Image15-20-pos1	Cell03	1Cell	17.133
15	Image15-20-pos1	Cell03	1Cell	17.312
17.5	Image15-20-pos1	Cell03	1Cell	21.647
20	Image15-20-pos1	Cell03	1Cell	21.003
22.5	Image15-20-pos1	Cell03	1Cell	22.518
25	Image15-20-pos1	Cell03	1Cell	23.192
27.5	Image15-20-pos1	Cell03	1Cell	24.636
30	Image15-20-pos1	Cell03	1Cell	25.477
32.5	Image15-20-pos1	Cell03	1Cell	25.259
35	Image15-20-pos1	Cell03	1Cell	25.364
37.5	Image15-20-pos1	Cell03	1Cell	24.642
40	Image15-20-pos1	Cell03	1Cell	22.129
42.5	Image15-20-pos1	Cell03	1Cell	22.438
45	Image15-20-pos1	Cell03	1Cell	22.06
47.5	Image15-20-pos1	Cell03	1Cell	22.74
50	Image15-20-pos1	Cell03	1Cell	23.994
52.5	Image15-20-pos1	Cell03	1Cell	27.493
0	Image6-7	Cell04	1Cell	10.919
2.5	Image6-7	Cell04	1Cell	12.261
5	Image6-7	Cell04	1Cell	12.081
7.5	Image6-7	Cell04	1Cell	14.47
10	Image6-7	Cell04	1Cell	12.991
12.5	Image6-7	Cell04	1Cell	12.265
15	Image6-7	Cell04	1Cell	17.162
17.5	Image6-7	Cell04	1Cell	17.551
20	Image6-7	Cell04	1Cell	18.014
22.5	Image6-7	Cell04	1Cell	19.651
25	Image6-7	Cell04	1Cell	19.29
27.5	Image6-7	Cell04	1Cell	21.544
30	Image6-7	Cell04	1Cell	22.392
32.5	Image6-7	Cell04	1Cell	23.829
35	Image6-7	Cell04	1Cell	22.89
37.5	Image6-7	Cell04	1Cell	24.631
40	Image6-7	Cell04	1Cell	24.298
42.5	Image6-7	Cell04	1Cell	25.221
45	Image6-7	Cell04	1Cell	28.433
47.5	Image6-7	Cell04	1Cell	27.541
