# Supplementary material for: Transcytosis via the late endocytic pathway as a cell morphogenetic mechanism
Source: EMBO J. 2020 Jul 13;39(16):e105332. doi: 10.15252/embj.2020105332 (PMC7429744; doi:10.15252/embj.2020105332)
Supplement: Supplementary file 13 — Source Data for Figure 3 [file EMBJ-39-e105332-s011.xlsx]

## Sheet: Fig. 3B
File	Cell number	lowmag	position source	position2	Dense-core vesicles	Granular V	MVB	BasalEvents	ApicalEvents
left_g4s1hm5	C01	858-948	edge	tip	2.17	0	1.3	1.3	0
left_g4s2hm1	C01	949-1024	edge	tip	1.81	7.22	0.6	1.81	0
left_g4s3hm1	C01	1025-1122	edge	tip	1.1	4.41	0.55	1.1	0
left_g4s4hm1	C01	1123-1212	edge	tip	2.69	3.23	1.62	3.23	0.54
left_g42s1hm1	C01	542-626	edge	tip	4.21	7.83	0	1.2	0
left_g42s2hm1	C01	627-705	edge	tip	8.83	9.93	0	0	0
left_g41s3hm2	C01	706-781	edge	tip	4.11	3.52	0	0	0.59
left_g41s4hm1	C01	782-857	edge	tip	3.57	2.85	0	0.71	0
g40s1hm1	C02	808-887	edge	tip	1.01931	3.56757	0.509653	0	0
g40s2hm5	C02	888-972	edge	tip	0	5.67899	0.473249	1.89	0
g40s3hm2	C02	972-1064	edge	tip	1.28813	2.57626	0.644064	0	0
g40s4hm3	C02	1065-1141	edge	tip	1.07846	2.15691	0	0	0
g41s1hm2	C02	1142-1236	edge	tip	0.602317	1.80695	0.602317	0.6	1.2
left_g4s1hm1	C01	858-948	distal	rest	8.36	2.44	0.35	0	0
left_g4s2hm3	C01	949-1024	distal	rest	4.77	0.87	0	0.43	0
left_g4s2hm4	C01	949-1024	distal	rest	7.64	4.08	1.02	0.51	0
left_g4s3hm2	C01	1025-1122	distal	rest	2.07	2.48	0	0.41	0
left_g4s3hm3	C01	1025-1122	distal	rest	6.02	1.2	0	0.6	0
left_g4s4hm2	C01	1123-1212	distal	rest	3.97	2.65	1.99	2.65	0
left_g4s4hm3	C01	1123-1212	distal	rest	4.28	1.43	0	0	0
left_g42s1hm2	C01	542-626	distal	rest	9.73	3.71	0.46	0	0
left_g42s2hm2	C01	627-705	distal	rest	7.83	3.01	0.6	0.6	1.81
left_g41s3hm1	C01	706-781	distal	rest	10.56	9.39	0.59	0.59	2.93
left_g41s3hm3	C01	706-781	distal	rest	5.63	6.06	0	0	0
left_g41s4hm2	C01	782-857	distal	rest	12.36	3.09	0	0	0.88
left_g41s4hm3	C01	782-857	distal	rest	6.93	1.73	0	0	0
g40s1hm2	C02	808-887	distal	rest	1.53306	2.29959	0	0	0
g40s1hm3	C02	808-887	distal	rest	7.06719	3.53359	0	0	0
g40s2hm2	C02	888-972	distal	rest	10.305	3.22032	0	0	0
g40s2hm3	C02	888-972	distal	rest	4.73249	2.36625	0	0.47	0.47
g40s2hm4	C02	888-972	distal	rest	1.1692	1.55894	0	0	0.39
g40s3hm3	C02	972-1064	distal	rest	2.6502	1.3251	0	0.88	0
g40s4hm4trim	C02	1065-1141	distal	rest	2.57626	4.50845	0	0	0
g40s4hm5trim	C02	1065-1141	distal	rest	2.15691	3.77459	0	0	0
g40s4hm6trim	C02	1065-1141	distal	rest	5.30039	3.97529	0.441699	0	0.88
g41s1hm3	C02	1142-1236	distal	rest	2.2085	4.41699	0	0	0
g41s1hm4	C02	1142-1236	distal	rest	1.65637	1.65637	0	0	0
g41s1hm5	C02	1142-1236	distal	rest	7.57199	0.473249	0	0.47	0
left_g4s1hm2	C01	858-948	central	rest	0	0	0	0	0
left_g4s1hm3	C01	858-948	central	rest	0.93	1.39	0	0.46	0
left_g4s1hm4	C01	858-948	central	rest	1.1	1.47	0.37	0	0
left_g4s2hm5	C01	949-1024	central	rest	2.41	0	0	0	0
left_g4s2hm6	C01	949-1024	central	rest	2.44	0.35	0	0	0.7
left_g4s3hm4	C01	1025-1122	central	rest	2.93	3.52	0	0	0
left_g4s3hm5	C01	1025-1122	central	rest	3.68	2.58	0.74	0.37	0.37
left_g4s4hm4	C01	1123-1212	central	rest	2.34	1.95	0.39	0	0
left_g42s1hm3	C01	542-626	central	rest	3.12	1.56	0	0	0
left_g42s2hm3	C01	627-705	central	rest	3.31	2.07	0	0	0
left_g42s2hm4	C01	627-705	central	rest	0.65	0.33	0	0	0.65
left_g41s3hm4	C01	706-781	central	rest	2.37	1.42	0	0	0
left_g41s3hm5	C01	706-781	central	rest	2.73	1.17	0	0	0
left_g41s4hm4	C01	782-857	central	rest	2.6	0.43	0	0	0
left_g41s4hm5	C01	782-857	central	rest	1.95	0.78	0	0	0.39
g40s1hm4	C02	808-887	central	rest	7.45368	1.24228	0	0	0
g40s1hm5	C02	808-887	central	rest	0.301159	0.602317	0	0	0
g40s2hm1	C02	888-972	central	rest	3.50761	1.94867	0	0	0.39
g40s3hm6	C02	972-1064	central	rest	6.93451	1.73363	0	0	0.43
g40s3hm8	C02	972-1064	central	rest	0.34871	0	0	0	0
g40s4hm7trim	C02	1065-1141	central	rest	5.28835	0.406796	0.406796	0	0
g40s4hm8trim	C02	1065-1141	central	rest	0.687042	0.343521	0	0	0
g41s1hm6	C02	1142-1236	central	rest	6.62549	1.3251	0	0	0
g41s1hm7	C02	1142-1236	central	rest	1.14979	0.766528	0.383264	0	0

## Sheet: Fig. 3D
File	position2	Compartment	Events/sq um	Cell number
g40s1hm1	tip	Basal	0	C01tip
g40s2hm5	tip	Basal	0.55	C01tip
g40s3hm2	tip	Basal	0	C01tip
g40s4hm3	tip	Basal	0	C01tip
g41s1hm2	tip	Basal	0.14	C01tip
left_g4s1hm5	tip	Basal	0.43	C02tip
left_g4s2hm1	tip	Basal	0.47	C02tip
left_g4s3hm1	tip	Basal	0.3	C02tip
left_g4s4hm1	tip	Basal	0.7	C02tip
left_g42s1hm1	tip	Basal	0.27	C02tip
left_g42s2hm1	tip	Basal	0	C02tip
left_g41s3hm2	tip	Basal	0	C02tip
left_g41s4hm1	tip	Basal	0.17	C02tip
g40s1hm2	rest	Basal	0	C01
g40s1hm3	rest	Basal	0	C01
g40s2hm2	rest	Basal	0	C01
g40s2hm3	rest	Basal	0.13	C01
g40s2hm4	rest	Basal	0	C01
g40s3hm3	rest	Basal	0.26	C01
g40s4hm4trim	rest	Basal	0	C01
g40s4hm5trim	rest	Basal	0	C01
g40s4hm6trim	rest	Basal	0	C01
g41s1hm3	rest	Basal	0	C01
g41s1hm4	rest	Basal	0	C01
g41s1hm5	rest	Basal	0.14	C01
left_g4s1hm1	rest	Basal	0	C02
left_g4s2hm3	rest	Basal	0.13	C02
left_g4s2hm4	rest	Basal	0.13	C02
left_g4s3hm2	rest	Basal	0.12	C02
left_g4s3hm3	rest	Basal	0.13	C02
left_g4s4hm2	rest	Basal	0.6	C02
left_g4s4hm3	rest	Basal	0	C02
left_g42s1hm2	rest	Basal	0	C02
left_g42s2hm2	rest	Basal	0.17	C02
left_g41s3hm1	rest	Basal	0.19	C02
left_g41s3hm3	rest	Basal	0	C02
left_g41s4hm2	rest	Basal	0	C02
left_g41s4hm3	rest	Basal	0	C02
g40s1hm4	rest	Basal	0	C01
g40s1hm5	rest	Basal	0	C01
g40s2hm1	rest	Basal	0	C01
g40s3hm6	rest	Basal	0	C01
g40s3hm8	rest	Basal	0	C01
g40s4hm7trim	rest	Basal	0	C01
g40s4hm8trim	rest	Basal	0	C01
g41s1hm6	rest	Basal	0	C01
g41s1hm7	rest	Basal	0	C01
left_g4s1hm2	rest	Basal	0	C02
left_g4s1hm3	rest	Basal	0.15	C02
left_g4s1hm4	rest	Basal	0	C02
left_g4s2hm5	rest	Basal	0	C02
left_g4s2hm6	rest	Basal	0	C02
left_g4s3hm4	rest	Basal	0	C02
left_g4s3hm5	rest	Basal	0.11	C02
left_g4s4hm4	rest	Basal	0	C02
left_g42s1hm3	rest	Basal	0	C02
left_g42s2hm3	rest	Basal	0	C02
left_g42s2hm4	rest	Basal	0	C02
left_g41s3hm4	rest	Basal	0	C02
left_g41s3hm5	rest	Basal	0	C02
left_g41s4hm4	rest	Basal	0	C02
left_g41s4hm5	rest	Basal	0	C02
g40s1hm1	tip	Apical		C01tip
g40s2hm5	tip	Apical		C01tip
g40s3hm2	tip	Apical		C01tip
g40s4hm3	tip	Apical	0	C01tip
g41s1hm2	tip	Apical	0.66	C01tip
left_g4s1hm5	tip	Apical	0	C02tip
left_g4s2hm1	tip	Apical	0	C02tip
left_g4s3hm1	tip	Apical	0	C02tip
left_g4s4hm1	tip	Apical	0.82	C02tip
left_g42s1hm1	tip	Apical		C02tip
left_g42s2hm1	tip	Apical		C02tip
left_g41s3hm2	tip	Apical	0.66	C02tip
left_g41s4hm1	tip	Apical	0	C02tip
g40s1hm2	rest	Apical	0	C01
g40s1hm3	rest	Apical	0	C01
g40s2hm2	rest	Apical	0	C01
g40s2hm3	rest	Apical	0.18	C01
g40s2hm4	rest	Apical	1.09	C01
g40s3hm3	rest	Apical	0	C01
g40s4hm4trim	rest	Apical	0	C01
g40s4hm5trim	rest	Apical		C01
g40s4hm6trim	rest	Apical	0.66	C01
g41s1hm3	rest	Apical		C01
g41s1hm4	rest	Apical		C01
g41s1hm5	rest	Apical	0	C01
left_g4s1hm1	rest	Apical		C02
left_g4s2hm3	rest	Apical		C02
left_g4s2hm4	rest	Apical		C02
left_g4s3hm2	rest	Apical	0	C02
left_g4s3hm3	rest	Apical		C02
left_g4s4hm2	rest	Apical		C02
left_g4s4hm3	rest	Apical		C02
left_g42s1hm2	rest	Apical		C02
left_g42s2hm2	rest	Apical	0.61	C02
left_g41s3hm1	rest	Apical	1.17	C02
left_g41s3hm3	rest	Apical		C02
left_g41s4hm2	rest	Apical	0.73	C02
left_g41s4hm3	rest	Apical		C02
g40s1hm4	rest	Apical		C01
g40s1hm5	rest	Apical		C01
g40s2hm1	rest	Apical	0.47	C01
g40s3hm6	rest	Apical	0.18	C01
g40s3hm8	rest	Apical		C01
g40s4hm7trim	rest	Apical	0	C01
g40s4hm8trim	rest	Apical		C01
g41s1hm6	rest	Apical	0	C01
g41s1hm7	rest	Apical		C01
left_g4s1hm2	rest	Apical		C02
left_g4s1hm3	rest	Apical		C02
left_g4s1hm4	rest	Apical	0	C02
left_g4s2hm5	rest	Apical		C02
left_g4s2hm6	rest	Apical	1.09	C02
left_g4s3hm4	rest	Apical		C02
left_g4s3hm5	rest	Apical	0.55	C02
left_g4s4hm4	rest	Apical	0	C02
left_g42s1hm3	rest	Apical	0	C02
left_g42s2hm3	rest	Apical	0	C02
left_g42s2hm4	rest	Apical	1.09	C02
left_g41s3hm4	rest	Apical		C02
left_g41s3hm5	rest	Apical	0	C02
left_g41s4hm4	rest	Apical		C02
left_g41s4hm5	rest	Apical	0.55	C02
