# Supplementary material for: Transcytosis via the late endocytic pathway as a cell morphogenetic mechanism
Source: EMBO J. 2020 Jul 13;39(16):e105332. doi: 10.15252/embj.2020105332 (PMC7429744; doi:10.15252/embj.2020105332)
Supplement: Supplementary file 14 — Source Data for Figure 4 [file EMBJ-39-e105332-s012.xlsx]

## Sheet: Fig. 4
Time	Condition	Embryo	2-Basal	Compartment	RawIntDen	FractionFromTi (Figure 4D)	TotalMemb	FractionPerTimepoint (Figure 4C)	TotalFromTi (Figure 4C)	FoldIncrease
t0	1-control	e2	c3	2-Basal	6.19702e+08	91.6066	6.76481e+08	91.6066	100	1
t20	1-control	e2	c3	2-Basal	6.14415e+08	90.8251	6.636e+08	92.5881	98.0958	0.991468
t20	1-control	e2	c3	2-Basal	6.34059e+08	93.729	6.82253e+08	92.9361	100.853	1.02317
t20	1-control	e2	c3	2-Basal	6.27222e+08	92.7183	6.69573e+08	93.675	98.9787	1.01213
t20	1-control	e2	c3	2-Basal	6.148e+08	90.882	6.60381e+08	93.0978	97.6199	0.99209
t20	1-control	e2	c3	2-Basal	6.27015e+08	92.6876	672506804	93.2	99.4125	1.0118
t20	1-control	e2	c3	2-Basal	7.66379e+08	113.289	8.05568e+08	95.1351	119.082	1.23669
t20	1-control	e2	c3	2-Basal	742620606	109.777	7.83222e+08	94.8161	115.779	1.19835
t20	1-control	e2	c3	2-Basal	7.72777e+08	114.235	8.27993e+08	93.3313	122.397	1.24701
t20	1-control	e2	c3	2-Basal	6.97343e+08	103.084	7.61181e+08	91.6133	112.521	1.12529
t20	1-control	e2	c3	2-Basal	7.42736e+08	109.794	7.82873e+08	94.8731	115.727	1.19854
t20	1-control	e2	c3	2-Basal	7.58883e+08	112.181	8.07107e+08	94.025	119.31	1.22459
t20	1-control	e2	c3	2-Basal	7.08278e+08	104.7	7.58187e+08	93.4173	112.078	1.14293
t20	1-control	e2	c3	2-Basal	7.99404e+08	118.171	8.39924e+08	95.1757	124.161	1.28998
t20	1-control	e2	c3	2-Basal	768264109	113.568	8.08132e+08	95.0667	119.461	1.23973
t20	1-control	e2	c3	2-Basal	8.04614e+08	118.941	8.39753e+08	95.8156	124.135	1.29839
t20	1-control	e2	c3	2-Basal	7.26879e+08	107.45	7.58947e+08	95.8	112.19	1.17295
t20	1-control	e2	c3	2-Basal	8.39185e+08	124.051	8.77215e+08	95.6647	129.673	1.35418
t20	1-control	e2	c3	2-Basal	773470786	114.337	8.2047e+08	94.2717	121.285	1.24813
t20	1-control	e2	c3	2-Basal	8.14971e+08	120.472	8.5991e+08	94.774	127.115	1.3151
t20	1-control	e2	c3	2-Basal	8.64718e+08	127.826	9.15601e+08	94.4427	135.348	1.39538
t40	1-control	e2	c3	2-Basal	8.77623e+08	129.733	9.45679e+08	92.8035	139.794	1.4162
t40	1-control	e2	c3	2-Basal	8.39183e+08	124.051	9.07077e+08	92.5151	134.088	1.35417
t40	1-control	e2	c3	2-Basal	885739081	130.933	9.43344e+08	93.8935	139.449	1.4293
t40	1-control	e2	c3	2-Basal	8.59851e+08	127.106	9.31183e+08	92.3397	137.651	1.38752
t40	1-control	e2	c3	2-Basal	934729183	138.175	1.00302e+09	93.1917	148.27	1.50835
t40	1-control	e2	c3	2-Basal	9.0224e+08	133.372	9.60576e+08	93.927	141.996	1.45593
t40	1-control	e2	c3	2-Basal	9.22713e+08	136.399	9.88663e+08	93.3294	146.148	1.48896
t40	1-control	e2	c3	2-Basal	8.76968e+08	129.637	9.48049e+08	92.5024	140.144	1.41514
t40	1-control	e2	c3	2-Basal	9.20207e+08	136.028	9.89269e+08	93.0188	146.237	1.48492
t40	1-control	e2	c3	2-Basal	9.81798e+08	145.133	1.04848e+09	93.6404	154.99	1.58431
t40	1-control	e2	c3	2-Basal	1053893846	155.791	1.13139e+09	93.1507	167.246	1.70065
t40	1-control	e2	c3	2-Basal	1036512295	153.221	1.10048e+09	94.1872	162.677	1.6726
t40	1-control	e2	c3	2-Basal	1058439539	156.462	1.12535e+09	94.0539	166.354	1.70798
t40	1-control	e2	c3	2-Basal	1045983508	154.621	1.11925e+09	93.4542	165.451	1.68788
t40	1-control	e2	c3	2-Basal	1027029455	151.819	1.10738e+09	92.7442	163.697	1.6573
t40	1-control	e2	c3	2-Basal	9.66077e+08	142.809	1.04054e+09	92.844	153.816	1.55894
t40	1-control	e2	c3	2-Basal	9.96113e+08	147.249	1.07908e+09	92.3	159.514	1.60741
t40	1-control	e2	c3	2-Basal	1038189287	153.469	1.11823e+09	92.8422	165.301	1.6753
t40	1-control	e2	c3	2-Basal	1071027229	158.323	1.13596e+09	94.2841	167.921	1.72829
t40	1-control	e2	c3	2-Basal	1122575034	165.943	1.22636e+09	91.5369	181.286	1.81148
t60	1-control	e2	c3	2-Basal	1100143067	162.627	1.20709e+09	91.1403	178.436	1.77528
t60	1-control	e2	c3	2-Basal	9.96422e+08	147.295	1.09779e+09	90.8	162.28	1.60791
t60	1-control	e2	c3	2-Basal	1044008489	154.329	1.15911e+09	90.0698	171.344	1.68469
t60	1-control	e2	c3	2-Basal	1040117434	153.754	1144524106	90.8777	169.188	1.67842
t60	1-control	e2	c3	2-Basal	1033558968	152.785	1.15373e+09	89.5842	170.548	1.66783
t60	1-control	e2	c3	2-Basal	1038494057	153.514	1.15014e+09	90.2926	170.018	1.6758
t60	1-control	e2	c3	2-Basal	1038410144	153.502	1.15286e+09	90.0725	170.42	1.67566
t60	1-control	e2	c3	2-Basal	1047156388	154.795	1.16684e+09	89.7432	172.486	1.68977
t60	1-control	e2	c3	2-Basal	1123977327	166.151	1.22918e+09	91.4411	181.702	1.81374
t60	1-control	e2	c3	2-Basal	1098806428	162.43	1.21803e+09	90.2117	180.054	1.77312
t60	1-control	e2	c3	2-Basal	1044539973	154.408	1.16404e+09	89.7339	172.073	1.68555
t60	1-control	e2	c3	2-Basal	1121089876	165.724	1.24446e+09	90.0865	183.961	1.80908
t60	1-control	e2	c3	2-Basal	1102395024	162.96	1.22418e+09	90.0516	180.963	1.77891
t60	1-control	e2	c3	2-Basal	1121794794	165.828	1.23542e+09	90.8026	182.625	1.81022
t60	1-control	e2	c3	2-Basal	1128000467	166.745	1.24882e+09	90.325	184.606	1.82023
t60	1-control	e2	c3	2-Basal	1030136070	152.279	1.16074e+09	88.7485	171.584	1.66231
t0	1-control	e2	c3	3-Apical	5.67796e+07	8.39336		8.39336		1
t20	1-control	e2	c3	3-Apical	4.91853e+07	7.27075		7.41188		0.866249
t20	1-control	e2	c3	3-Apical	4.81939e+07	7.1242		7.06393		0.848789
t20	1-control	e2	c3	3-Apical	4.23507e+07	6.26044		6.32504		0.74588
t20	1-control	e2	c3	3-Apical	4.55808e+07	6.73792		6.9022		0.802767
t20	1-control	e2	c3	3-Apical	4.54922e+07	6.72483		6.8		0.801208
t20	1-control	e2	c3	3-Apical	3.91897e+07	5.79317		4.86485		0.690208
t20	1-control	e2	c3	3-Apical	4.06017e+07	6.00189		5.18392		0.715075
t20	1-control	e2	c3	3-Apical	5.52168e+07	8.16235		6.66874		0.972476
t20	1-control	e2	c3	3-Apical	6.38381e+07	9.43678		8.38672		1.12431
t20	1-control	e2	c3	3-Apical	4.01369e+07	5.93319		5.12687		0.70689
t20	1-control	e2	c3	3-Apical	4.82243e+07	7.12869		5.97495		0.849325
t20	1-control	e2	c3	3-Apical	4.99093e+07	7.37778		6.58272		0.879002
t20	1-control	e2	c3	3-Apical	4.05203e+07	5.98986		4.82428		0.713642
t20	1-control	e2	c3	3-Apical	3.98677e+07	5.89339		4.93332		0.702149
t20	1-control	e2	c3	3-Apical	3.5139e+07	5.19437		4.18444		0.618867
t20	1-control	e2	c3	3-Apical	3.20685e+07	4.74049		4.2		0.56479
t20	1-control	e2	c3	3-Apical	3.80297e+07	5.62169		4.33528		0.669778
t20	1-control	e2	c3	3-Apical	4.69991e+07	6.94759		5.72832		0.827747
t20	1-control	e2	c3	3-Apical	4.49386e+07	6.64298		5.22596		0.791457
t20	1-control	e2	c3	3-Apical	5.08831e+07	7.52173		5.55734		0.896152
t40	1-control	e2	c3	3-Apical	6.80558e+07	10.0603		7.1965		1.1986
t40	1-control	e2	c3	3-Apical	6.78938e+07	10.0363		7.48489		1.19574
t40	1-control	e2	c3	3-Apical	5.76051e+07	8.5154		6.10648		1.01454
t40	1-control	e2	c3	3-Apical	7.13318e+07	10.5445		7.66034		1.25629
t40	1-control	e2	c3	3-Apical	6.82881e+07	10.0946		6.80827		1.20269
t40	1-control	e2	c3	3-Apical	5.83358e+07	8.62342		6.073		1.02741
t40	1-control	e2	c3	3-Apical	6.595e+07	9.74897		6.67062		1.16151
t40	1-control	e2	c3	3-Apical	7.10812e+07	10.5075		7.49763		1.25188
t40	1-control	e2	c3	3-Apical	6.90624e+07	10.2091		6.98115		1.21633
t40	1-control	e2	c3	3-Apical	6.66792e+07	9.85677		6.35962		1.17435
t40	1-control	e2	c3	3-Apical	7.74925e+07	11.4552		6.84934		1.3648
t40	1-control	e2	c3	3-Apical	6.3969e+07	9.45613		5.81282		1.12662
t40	1-control	e2	c3	3-Apical	6.69148e+07	9.8916		5.94611		1.1785
t40	1-control	e2	c3	3-Apical	7.3264e+07	10.8302		6.54583		1.29032
t40	1-control	e2	c3	3-Apical	8.03497e+07	11.8776		7.25585		1.41512
t40	1-control	e2	c3	3-Apical	7.44613e+07	11.0071		7.15603		1.31141
t40	1-control	e2	c3	3-Apical	8.29677e+07	12.2646		7.7		1.46123
t40	1-control	e2	c3	3-Apical	8.00409e+07	11.8319		7.15782		1.40968
t40	1-control	e2	c3	3-Apical	6.49298e+07	9.59817		5.71587		1.14354
t40	1-control	e2	c3	3-Apical	1.03789e+08	15.3424		8.46313		1.82792
t60	1-control	e2	c3	3-Apical	1.06944e+08	15.8088		8.85967		1.88349
t60	1-control	e2	c3	3-Apical	1.01369e+08	14.9847		9.2		1.78531
t60	1-control	e2	c3	3-Apical	1.15103e+08	17.0149		9.93025		2.02718
t60	1-control	e2	c3	3-Apical	104406672	15.4338		9.12228		1.83881
t60	1-control	e2	c3	3-Apical	1.2017e+08	17.764		10.4158		2.11643
t60	1-control	e2	c3	3-Apical	1.11649e+08	16.5044		9.7074		1.96636
t60	1-control	e2	c3	3-Apical	1.1445e+08	16.9184		9.92749		2.01569
t60	1-control	e2	c3	3-Apical	1.1968e+08	17.6916		10.2568		2.1078
t60	1-control	e2	c3	3-Apical	1.05204e+08	15.5517		8.55888		1.85285
t60	1-control	e2	c3	3-Apical	1.19224e+08	17.6242		9.78829		2.09978
t60	1-control	e2	c3	3-Apical	1.19502e+08	17.6652		10.2661		2.10466
t60	1-control	e2	c3	3-Apical	1.23369e+08	18.2369		9.91349		2.17278
t60	1-control	e2	c3	3-Apical	1.21786e+08	18.0029		9.94836		2.14489
t60	1-control	e2	c3	3-Apical	1.13626e+08	16.7967		9.19737		2.00118
t60	1-control	e2	c3	3-Apical	1.20824e+08	17.8607		9.67503		2.12795
t60	1-control	e2	c3	3-Apical	1.306e+08	19.3058		11.2515		2.30012
t0	1-control	e4	c6	2-Basal	73634.2	87.953	83720	87.953	100	1
t20	1-control	e4	c6	2-Basal	83611.1	99.8699	93344	89.573	111.495	1.13549
t20	1-control	e4	c6	2-Basal	77448	92.5084	90074	85.9826	107.59	1.05179
t20	1-control	e4	c6	2-Basal	93247.1	111.38	105500	88.386	126.015	1.26636
t20	1-control	e4	c6	2-Basal	93956.3	112.227	110792	84.804	132.336	1.27599
t20	1-control	e4	c6	2-Basal	100107	119.573	116193	86.155	138.788	1.35951
t20	1-control	e4	c6	2-Basal	97691.3	116.688	111236	87.823	132.867	1.32671
t20	1-control	e4	c6	2-Basal	109852	131.214	128028	85.803	152.924	1.49186
t20	1-control	e4	c6	2-Basal	128381	153.346	152012	84.455	181.572	1.7435
t40	1-control	e4	c6	2-Basal	124481	148.688	146986	84.689	175.569	1.69054
t40	1-control	e4	c6	2-Basal	133417	159.361	155307	85.905	185.508	1.81189
t40	1-control	e4	c6	2-Basal	149448	178.509	173459	86.16	207.189	2.0296
t40	1-control	e4	c6	2-Basal	144060	172.074	167729	85.889	200.345	1.95643
t40	1-control	e4	c6	2-Basal	152836	182.556	177157	86.271	211.607	2.0756
t40	1-control	e4	c6	2-Basal	161591	193.014	187781	86.053	224.296	2.19451
t40	1-control	e4	c6	2-Basal	164659	196.678	191351	86.051	228.561	2.23618
t40	1-control	e4	c6	2-Basal	156803	187.294	183772	85.324	219.508	2.12948
t60	1-control	e4	c6	2-Basal	161805	193.269	190221	85.061	227.211	2.19741
t60	1-control	e4	c6	2-Basal	175059	209.101	201162	87.024	240.28	2.37741
t60	1-control	e4	c6	2-Basal	173759	207.548	199963	86.896	238.847	2.35976
t60	1-control	e4	c6	2-Basal	168542	201.316	198130	85.066	236.658	2.2889
t60	1-control	e4	c6	2-Basal	165519	197.706	196273	84.331	234.44	2.24786
t60	1-control	e4	c6	2-Basal	160228	191.386	188483	85.009	225.135	2.17601
t60	1-control	e4	c6	2-Basal	159280	190.253	187872	84.78	224.405	2.16313
t60	1-control	e4	c6	2-Basal	155541	185.788	184676	84.224	220.588	2.11235
t0	1-control	e4	c6	3-Apical	10085.8	12.047		12.047		1
t20	1-control	e4	c6	3-Apical	9732.94	11.6256		10.427		0.965015
t20	1-control	e4	c6	3-Apical	12626	15.0812		14.0174		1.25186
t20	1-control	e4	c6	3-Apical	12252.9	14.6356		11.614		1.21487
t20	1-control	e4	c6	3-Apical	16835.7	20.1096		15.196		1.66925
t20	1-control	e4	c6	3-Apical	16086.4	19.2146		13.845		1.59496
t20	1-control	e4	c6	3-Apical	13544.7	16.1785		12.177		1.34295
t20	1-control	e4	c6	3-Apical	18175.7	21.7101		14.197		1.80211
t20	1-control	e4	c6	3-Apical	23630.6	28.2258		15.545		2.34297
t40	1-control	e4	c6	3-Apical	22504.5	26.8807		15.311		2.23131
t40	1-control	e4	c6	3-Apical	21889.8	26.1464		14.095		2.17036
t40	1-control	e4	c6	3-Apical	24010.9	28.68		13.84		2.38066
t40	1-control	e4	c6	3-Apical	23669	28.2716		14.111		2.34676
t40	1-control	e4	c6	3-Apical	24321.5	29.051		13.729		2.41146
t40	1-control	e4	c6	3-Apical	26189.9	31.2827		13.947		2.59671
t40	1-control	e4	c6	3-Apical	26691.8	31.8823		13.949		2.64648
t40	1-control	e4	c6	3-Apical	26969.5	32.2139		14.676		2.67401
t60	1-control	e4	c6	3-Apical	28416.4	33.9422		14.939		2.81747
t60	1-control	e4	c6	3-Apical	26103	31.179		12.976		2.5881
t60	1-control	e4	c6	3-Apical	26203.6	31.2991		13.104		2.59807
t60	1-control	e4	c6	3-Apical	29588.4	35.3421		14.934		2.93367
t60	1-control	e4	c6	3-Apical	30753.6	36.7339		15.669		3.0492
t60	1-control	e4	c6	3-Apical	28254.6	33.7489		14.991		2.80142
t60	1-control	e4	c6	3-Apical	28591.8	34.1517		15.22		2.83486
t60	1-control	e4	c6	3-Apical	29134.7	34.8002		15.776		2.88869
t0	1-control	e4	c7	2-Basal	74919.7	90.0921	83159	90.092	100	1
t20	1-control	e4	c7	2-Basal	103333	124.26	110045	93.901	132.331	1.37925
t20	1-control	e4	c7	2-Basal	109906	132.163	119824	91.723	144.09	1.46698
t20	1-control	e4	c7	2-Basal	98325.2	118.238	111672	88.048	134.287	1.31241
t20	1-control	e4	c7	2-Basal	121921	146.612	137794	88.481	165.699	1.62736
t20	1-control	e4	c7	2-Basal	125621	151.061	143132	87.766	172.118	1.67674
t20	1-control	e4	c7	2-Basal	129826	156.118	146699	88.498	176.408	1.73287
t20	1-control	e4	c7	2-Basal	112462	135.238	133714	84.107	160.793	1.50111
t20	1-control	e4	c7	2-Basal	129182	155.344	151424	85.312	182.09	1.72428
t40	1-control	e4	c7	2-Basal	161588	194.312	181567	88.996	218.337	2.15682
t40	1-control	e4	c7	2-Basal	138746	166.844	160397	86.502	192.88	1.85193
t40	1-control	e4	c7	2-Basal	151173	181.788	174707	86.529	210.088	2.0178
t40	1-control	e4	c7	2-Basal	163946	197.148	185392	88.432	222.937	2.18829
t40	1-control	e4	c7	2-Basal	158267	190.318	182817	86.571	219.84	2.11248
t40	1-control	e4	c7	2-Basal	152872	183.831	178617	85.59	214.79	2.04048
t40	1-control	e4	c7	2-Basal	160167	192.603	184084	87.007	221.364	2.13785
t40	1-control	e4	c7	2-Basal	127641	153.49	152298	83.81	183.141	1.7037
t60	1-control	e4	c7	2-Basal	133729	160.811	157890	84.697	189.865	1.78496
t60	1-control	e4	c7	2-Basal	132679	159.549	155126	85.53	186.541	1.77096
t60	1-control	e4	c7	2-Basal	135573	163.029	160995	84.21	193.599	1.80958
t60	1-control	e4	c7	2-Basal	133291	160.285	157720	84.511	189.661	1.77912
t60	1-control	e4	c7	2-Basal	128196	154.157	152637	83.99	183.548	1.71111
t60	1-control	e4	c7	2-Basal	167093	200.932	189656	88.1	228.064	2.23029
t60	1-control	e4	c7	2-Basal	143438	172.486	167309	85.732	201.192	1.91455
t60	1-control	e4	c7	2-Basal	156484	188.174	178223	87.802	214.316	2.08869
t0	1-control	e4	c7	3-Apical	8239.29	9.90788		9.908		1
t20	1-control	e4	c7	3-Apical	6712	8.07128		6.099		0.814633
t20	1-control	e4	c7	3-Apical	9918.19	11.9268		8.277		1.20377
t20	1-control	e4	c7	3-Apical	13346.8	16.0498		11.952		1.6199
t20	1-control	e4	c7	3-Apical	15872.9	19.0875		11.519		1.92649
t20	1-control	e4	c7	3-Apical	17511.5	21.0578		12.234		2.12536
t20	1-control	e4	c7	3-Apical	16873	20.29		11.502		2.04787
t20	1-control	e4	c7	3-Apical	21251.6	25.5553		15.893		2.57929
t20	1-control	e4	c7	3-Apical	22241.5	26.7458		14.688		2.69944
t40	1-control	e4	c7	3-Apical	19978.8	24.0248		11.004		2.42482
t40	1-control	e4	c7	3-Apical	21650.9	26.0355		13.498		2.62776
t40	1-control	e4	c7	3-Apical	23534	28.3		13.471		2.85631
t40	1-control	e4	c7	3-Apical	21445.7	25.7888		11.568		2.60286
t40	1-control	e4	c7	3-Apical	24550.3	29.5222		13.429		2.97967
t40	1-control	e4	c7	3-Apical	25744.6	30.9583		14.41		3.12462
t40	1-control	e4	c7	3-Apical	23917.2	28.7608		12.993		2.90282
t40	1-control	e4	c7	3-Apical	24657.1	29.6505		16.19		2.99262
t60	1-control	e4	c7	3-Apical	24161.5	29.0545		15.303		2.93247
t60	1-control	e4	c7	3-Apical	22446.5	26.9923		14.47		2.72433
t60	1-control	e4	c7	3-Apical	25421.9	30.5703		15.79		3.08545
t60	1-control	e4	c7	3-Apical	24428.8	29.376		15.489		2.96491
t60	1-control	e4	c7	3-Apical	24441.2	29.3909		16.01		2.96642
t60	1-control	e4	c7	3-Apical	22563.1	27.1324		11.9		2.73847
t60	1-control	e4	c7	3-Apical	23871.2	28.7054		14.268		2.89723
t60	1-control	e4	c7	3-Apical	21739.3	26.1419		12.198		2.63849
t0	1-control	e4	c8	2-Basal	84666.8	91.5941	92437	91.594	100	1
t20	1-control	e4	c8	2-Basal	95982.1	103.835	103469	92.764	111.935	1.13364
t20	1-control	e4	c8	2-Basal	81211.6	87.8561	89842	90.394	97.1927	0.95919
t20	1-control	e4	c8	2-Basal	82401.5	89.1434	92010	89.557	99.5381	0.973245
t20	1-control	e4	c8	2-Basal	112867	122.101	123709	91.236	133.831	1.33307
t20	1-control	e4	c8	2-Basal	91456.9	98.9397	100207	91.268	108.406	1.0802
t20	1-control	e4	c8	2-Basal	101983	110.327	112814	90.399	122.044	1.20452
t20	1-control	e4	c8	2-Basal	122000	131.982	133519	91.373	144.443	1.44094
t20	1-control	e4	c8	2-Basal	144215	156.014	156218	92.316	168.999	1.70332
t40	1-control	e4	c8	2-Basal	145871	157.806	158702	91.915	171.687	1.72288
t40	1-control	e4	c8	2-Basal	159227	172.254	173513	91.766	187.709	1.88063
t40	1-control	e4	c8	2-Basal	147890	159.99	160714	92.02	173.863	1.74673
t40	1-control	e4	c8	2-Basal	147814	159.908	160048	92.356	173.143	1.74583
t40	1-control	e4	c8	2-Basal	115461	124.908	130171	88.7	140.821	1.36371
t40	1-control	e4	c8	2-Basal	126803	137.178	140354	90.345	151.837	1.49768
t40	1-control	e4	c8	2-Basal	143419	155.153	156538	91.619	169.346	1.69392
t40	1-control	e4	c8	2-Basal	148845	161.023	162862	91.393	176.187	1.75801
t60	1-control	e4	c8	2-Basal	163769	177.169	179735	91.117	194.441	1.93428
t60	1-control	e4	c8	2-Basal	160351	173.47	174206	92.047	188.459	1.8939
t60	1-control	e4	c8	2-Basal	150943	163.293	166611	90.596	180.243	1.78279
t60	1-control	e4	c8	2-Basal	143995	155.776	160919	89.48	174.085	1.70072
t60	1-control	e4	c8	2-Basal	150400	162.706	171026	87.9	185.019	1.77638
t60	1-control	e4	c8	2-Basal	143085	154.792	159926	89.47	173.011	1.68998
t60	1-control	e4	c8	2-Basal	140368	151.852	154323	90.957	166.949	1.65789
t60	1-control	e4	c8	2-Basal	131032	141.752	146014	89.739	157.961	1.54762
t0	1-control	e4	c8	3-Apical	7770.18	8.40592		8.406		1
t20	1-control	e4	c8	3-Apical	7486.94	8.09951		7.236		0.963548
t20	1-control	e4	c8	3-Apical	8630.43	9.33655		9.606		1.11071
t20	1-control	e4	c8	3-Apical	9608.48	10.3946		10.443		1.23658
t20	1-control	e4	c8	3-Apical	10842.1	11.7292		8.764		1.39535
t20	1-control	e4	c8	3-Apical	8750.09	9.46601		8.732		1.12611
t20	1-control	e4	c8	3-Apical	10831.2	11.7174		9.601		1.39394
t20	1-control	e4	c8	3-Apical	11519.2	12.4617		8.627		1.48249
t20	1-control	e4	c8	3-Apical	12003.1	12.9852		7.684		1.54476
t40	1-control	e4	c8	3-Apical	12831.2	13.8811		8.085		1.65134
t40	1-control	e4	c8	3-Apical	14286.3	15.4551		8.234		1.8386
t40	1-control	e4	c8	3-Apical	12824.3	13.8736		7.98		1.65045
t40	1-control	e4	c8	3-Apical	12234.2	13.2352		7.644		1.5745
t40	1-control	e4	c8	3-Apical	14709.9	15.9135		11.3		1.89312
t40	1-control	e4	c8	3-Apical	13550.5	14.6592		9.655		1.74392
t40	1-control	e4	c8	3-Apical	13118.9	14.1922		8.381		1.68836
t40	1-control	e4	c8	3-Apical	14017.2	15.164		8.607		1.80397
t60	1-control	e4	c8	3-Apical	15965.7	17.272		8.883		2.05474
t60	1-control	e4	c8	3-Apical	13855.3	14.9889		7.953		1.78314
t60	1-control	e4	c8	3-Apical	15668.1	16.95		9.404		2.01643
t60	1-control	e4	c8	3-Apical	16924.2	18.3088		10.52		2.17809
t60	1-control	e4	c8	3-Apical	20625.7	22.3133		12.1		2.65447
t60	1-control	e4	c8	3-Apical	16840.6	18.2185		10.53		2.16734
t60	1-control	e4	c8	3-Apical	13955.1	15.0969		9.043		1.79598
t60	1-control	e4	c8	3-Apical	14982.3	16.2082		10.261		1.92818
t0	2-shibire	Pos4-Image7-13-Top1-Basal		2-Basal	8.09194e+07	87.0433	9.29645e+07	87.043	100	1
t20	2-shibire	Pos4-Image7-13-Top1-Basal		2-Basal	1.099e+08	118.935	1.25497e+08	87.572	135.814	1.36639
t20	2-shibire	Pos4-Image7-13-Top1-Basal		2-Basal	9.86269e+07	98.586	1.21933e+08	80.886	121.883	1.13261
t20	2-shibire	Pos4-Image7-13-Top1-Basal		2-Basal	1.08557e+08	106.08	1.37287e+08	79.073	134.154	1.2187
t20	2-shibire	Pos4-Image7-13-Top1-Basal		2-Basal	8.89496e+07	82.4116	1.18644e+08	74.972	109.924	0.946788
t20	2-shibire	Pos4-Image7-13-Top1-Basal		2-Basal	1.17404e+08	121.41	1.40301e+08	83.68	145.088	1.39483
t20	2-shibire	Pos4-Image7-13-Top1-Basal		2-Basal	1.17306e+08	123.98	1.37162e+08	85.524	144.966	1.42435
t20	2-shibire	Pos4-Image7-13-Top1-Basal		2-Basal	1.29965e+08	125.169	1.66765e+08	77.933	160.611	1.43801
t20	2-shibire	Pos4-Image7-13-Top1-Basal		2-Basal	1.03403e+08	97.9354	1.34918e+08	76.641	127.785	1.12513
t20	2-shibire	Pos4-Image7-13-Top1-Basal		2-Basal	9.58708e+07	83.0896	1.36701e+08	70.132	118.477	0.954578
t20	2-shibire	Pos4-Image7-13-Top1-Basal		2-Basal	1.09303e+08	100.539	1.4685e+08	74.432	135.076	1.15505
t40	2-shibire	Pos4-Image7-13-Top1-Basal		2-Basal	1.0131e+08	88.6181	1.4313e+08	70.782	125.199	1.01809
t40	2-shibire	Pos4-Image7-13-Top1-Basal		2-Basal	1.10572e+08	100.256	1.50705e+08	73.3698	136.645	1.1518
t40	2-shibire	Pos4-Image7-13-Top1-Basal		2-Basal	1.24001e+08	114.436	1.6605e+08	74.677	153.241	1.3147
t40	2-shibire	Pos4-Image7-13-Top1-Basal		2-Basal	1.08913e+08	102.653	1.42803e+08	76.268	134.595	1.17933
t40	2-shibire	Pos4-Image7-13-Top1-Basal		2-Basal	1.18946e+08	101.511	1.72242e+08	69.058	146.994	1.16621
t40	2-shibire	Pos4-Image7-13-Top1-Basal		2-Basal	1.10125e+08	95.0925	1.57606e+08	69.874	136.092	1.09247
t40	2-shibire	Pos4-Image7-13-Top1-Basal		2-Basal	9.15804e+07	72.9172	1.42142e+08	64.429	113.175	0.837711
t40	2-shibire	Pos4-Image7-13-Top1-Basal		2-Basal	8.53491e+07	66.8504	1.34661e+08	63.381	105.474	0.768013
t40	2-shibire	Pos4-Image7-13-Top1-Basal		2-Basal	1.01302e+08	94.0638	1.34822e+08	75.138	125.189	1.08065
t40	2-shibire	Pos4-Image7-13-Top1-Basal		2-Basal	8.33875e+07	66.726	1.28782e+08	64.751	103.05	0.766584
t60	2-shibire	Pos4-Image7-13-Top1-Basal		2-Basal	7.36044e+07	46.568	1.4377e+08	51.196	90.9601	0.534997
t60	2-shibire	Pos4-Image7-13-Top1-Basal		2-Basal	5.65226e+07	33.8421	1.16663e+08	48.4493	69.8505	0.388796
t60	2-shibire	Pos4-Image7-13-Top1-Basal		2-Basal	8.66678e+07	61.9137	1.49926e+08	57.807	107.104	0.711297
t60	2-shibire	Pos4-Image7-13-Top1-Basal		2-Basal	8.61843e+07	57.0804	1.60811e+08	53.593	106.506	0.65577
t60	2-shibire	Pos4-Image7-13-Top1-Basal		2-Basal	8.91876e+07	63.3708	1.5512e+08	57.496	110.218	0.728037
t60	2-shibire	Pos4-Image7-13-Top1-Basal		2-Basal	9.66801e+07	72.1774	1.60037e+08	60.411	119.477	0.829212
t60	2-shibire	Pos4-Image7-13-Top1-Basal		2-Basal	1.01757e+08	73.8163	1.73351e+08	58.7	125.751	0.848041
t60	2-shibire	Pos4-Image7-13-Top1-Basal		2-Basal	1.00607e+08	74.1944	1.68591e+08	59.675	124.33	0.852385
t60	2-shibire	Pos4-Image7-13-Top1-Basal		2-Basal	1.08487e+08	78.6888	1.84837e+08	58.693	134.068	0.904019
t60	2-shibire	Pos4-Image7-13-Top1-Basal		2-Basal	1.13804e+08	82.1508	1.94827e+08	58.413	140.638	0.943792
t0	2-shibire	Pos4-Image7-13-Top1-Basal		3-Apical	1.20451e+07	12.9567		12.957		1
t20	2-shibire	Pos4-Image7-13-Top1-Basal		3-Apical	1.55972e+07	16.8794		12.428		1.30276
t20	2-shibire	Pos4-Image7-13-Top1-Basal		3-Apical	2.33066e+07	23.2969		19.114		1.79806
t20	2-shibire	Pos4-Image7-13-Top1-Basal		3-Apical	2.87297e+07	28.0742		20.927		2.16678
t20	2-shibire	Pos4-Image7-13-Top1-Basal		3-Apical	2.96947e+07	27.5121		25.028		2.12339
t20	2-shibire	Pos4-Image7-13-Top1-Basal		3-Apical	2.28966e+07	23.6778		16.32		1.82747
t20	2-shibire	Pos4-Image7-13-Top1-Basal		3-Apical	1.98561e+07	20.9859		14.476		1.6197
t20	2-shibire	Pos4-Image7-13-Top1-Basal		3-Apical	3.67993e+07	35.4413		22.067		2.73538
t20	2-shibire	Pos4-Image7-13-Top1-Basal		3-Apical	3.15158e+07	29.8494		23.359		2.30379
t20	2-shibire	Pos4-Image7-13-Top1-Basal		3-Apical	4.08306e+07	35.3872		29.868		2.7312
t20	2-shibire	Pos4-Image7-13-Top1-Basal		3-Apical	3.75472e+07	34.5368		25.568		2.66556
t40	2-shibire	Pos4-Image7-13-Top1-Basal		3-Apical	4.18201e+07	36.5809		29.218		2.82333
t40	2-shibire	Pos4-Image7-13-Top1-Basal		3-Apical	4.01331e+07	36.3888		26.6302		2.8085
t40	2-shibire	Pos4-Image7-13-Top1-Basal		3-Apical	4.20481e+07	38.8046		25.323		2.99495
t40	2-shibire	Pos4-Image7-13-Top1-Basal		3-Apical	3.38901e+07	31.942		23.732		2.4653
t40	2-shibire	Pos4-Image7-13-Top1-Basal		3-Apical	5.32957e+07	45.4832		30.942		3.51041
t40	2-shibire	Pos4-Image7-13-Top1-Basal		3-Apical	4.74813e+07	40.9999		30.126		3.16438
t40	2-shibire	Pos4-Image7-13-Top1-Basal		3-Apical	5.05616e+07	40.2576		35.571		3.1071
t40	2-shibire	Pos4-Image7-13-Top1-Basal		3-Apical	4.93118e+07	38.6238		36.619		2.981
t40	2-shibire	Pos4-Image7-13-Top1-Basal		3-Apical	3.35201e+07	31.125		24.862		2.40224
t40	2-shibire	Pos4-Image7-13-Top1-Basal		3-Apical	4.53942e+07	36.3241		35.249		2.80351
t60	2-shibire	Pos4-Image7-13-Top1-Basal		3-Apical	7.01654e+07	44.3922		48.804		3.4262
t60	2-shibire	Pos4-Image7-13-Top1-Basal		3-Apical	6.01408e+07	36.0084		51.5507		2.77914
t60	2-shibire	Pos4-Image7-13-Top1-Basal		3-Apical	6.32579e+07	45.1901		42.193		3.48779
t60	2-shibire	Pos4-Image7-13-Top1-Basal		3-Apical	7.46269e+07	49.4259		46.407		3.81471
t60	2-shibire	Pos4-Image7-13-Top1-Basal		3-Apical	6.59323e+07	46.8471		42.504		3.61568
t60	2-shibire	Pos4-Image7-13-Top1-Basal		3-Apical	6.33567e+07	47.2996		39.589		3.6506
t60	2-shibire	Pos4-Image7-13-Top1-Basal		3-Apical	7.15936e+07	51.9351		41.3		4.00837
t60	2-shibire	Pos4-Image7-13-Top1-Basal		3-Apical	6.7984e+07	50.1359		40.325		3.8695
t60	2-shibire	Pos4-Image7-13-Top1-Basal		3-Apical	7.635e+07	55.379		41.307		4.27417
t60	2-shibire	Pos4-Image7-13-Top1-Basal		3-Apical	8.1023e+07	58.4876		41.587		4.51409
t0	2-shibire	Pos3-7-13-Bottom1-Basal		2-Basal	4.5364e+07	80.7309	5.61916e+07	80.731	100	1
t20	2-shibire	Pos3-7-13-Bottom1-Basal		2-Basal	5.77675e+07	99.3506	7.40431e+07	78.019	127.342	1.23064
t20	2-shibire	Pos3-7-13-Bottom1-Basal		2-Basal	9.10792e+07	175.642	1.04112e+08	87.482	200.774	2.17565
t20	2-shibire	Pos3-7-13-Bottom1-Basal		2-Basal	9.35613e+07	176.607	1.09263e+08	85.6295	206.246	2.18761
t20	2-shibire	Pos3-7-13-Bottom1-Basal		2-Basal	6.64718e+07	111.414	8.74223e+07	76.035	146.53	1.38007
t20	2-shibire	Pos3-7-13-Bottom1-Basal		2-Basal	5.69588e+07	90.5576	7.89742e+07	72.123	125.56	1.12172
t20	2-shibire	Pos3-7-13-Bottom1-Basal		2-Basal	6.70444e+07	110.8	8.94279e+07	74.97	147.792	1.37247
t20	2-shibire	Pos3-7-13-Bottom1-Basal		2-Basal	4.84352e+07	76.6822	6.74397e+07	71.82	106.77	0.949851
t20	2-shibire	Pos3-7-13-Bottom1-Basal		2-Basal	4.88842e+07	70.4518	7.47712e+07	65.378	107.76	0.872675
t20	2-shibire	Pos3-7-13-Bottom1-Basal		2-Basal	5.08068e+07	81.8005	69562667	73.04	111.998	1.01325
t20	2-shibire	Pos3-7-13-Bottom1-Basal		2-Basal	3.96846e+07	55.3083	6.27685e+07	63.224	87.4803	0.685095
t40	2-shibire	Pos3-7-13-Bottom1-Basal		2-Basal	4.15386e+07	59.0646	6.43969e+07	64.504	91.5673	0.731624
t40	2-shibire	Pos3-7-13-Bottom1-Basal		2-Basal	3.5757e+07	53.5406	5.26413e+07	67.926	78.8223	0.663198
t40	2-shibire	Pos3-7-13-Bottom1-Basal		2-Basal	4.0939e+07	64.7028	5.71006e+07	71.696	90.2457	0.801463
t40	2-shibire	Pos3-7-13-Bottom1-Basal		2-Basal	4.64762e+07	80.0575	5.94769e+07	78.1416	102.452	0.991659
t40	2-shibire	Pos3-7-13-Bottom1-Basal		2-Basal	6.70763e+07	103.318	9.59957e+07	69.874	147.862	1.27978
t40	2-shibire	Pos3-7-13-Bottom1-Basal		2-Basal	5.80675e+07	81.9911	9.06544e+07	64.054	128.004	1.01561
t40	2-shibire	Pos3-7-13-Bottom1-Basal		2-Basal	4.91776e+07	62.502	8.52963e+07	57.655	108.407	0.774202
t40	2-shibire	Pos3-7-13-Bottom1-Basal		2-Basal	4.90358e+07	68.6436	7.72174e+07	63.504	108.094	0.850277
t40	2-shibire	Pos3-7-13-Bottom1-Basal		2-Basal	5.55997e+07	79.4382	8.57835e+07	64.814	122.563	0.983988
t40	2-shibire	Pos3-7-13-Bottom1-Basal		2-Basal	4.84243e+07	66.081	7.82237e+07	61.905	106.746	0.818535
t60	2-shibire	Pos3-7-13-Bottom1-Basal		2-Basal	5.86544e+07	86.4176	8.77583e+07	66.836	129.297	1.07044
t60	2-shibire	Pos3-7-13-Bottom1-Basal		2-Basal	5.83837e+07	86.1057	8.72651e+07	66.9038	128.701	1.06658
t60	2-shibire	Pos3-7-13-Bottom1-Basal		2-Basal	5.78505e+07	85.1181	8.66726e+07	66.746	127.525	1.05434
t60	2-shibire	Pos3-7-13-Bottom1-Basal		2-Basal	5.63137e+07	81.1099	8.61874e+07	65.3387	124.138	1.0047
t60	2-shibire	Pos3-7-13-Bottom1-Basal		2-Basal	5.88835e+07	82.3722	9.27889e+07	63.4597	129.802	1.02033
t60	2-shibire	Pos3-7-13-Bottom1-Basal		2-Basal	8.28707e+07	125.428	1.20697e+08	68.66	182.68	1.55366
t60	2-shibire	Pos3-7-13-Bottom1-Basal		2-Basal	6.91519e+07	103.748	1.01606e+08	68.059	152.438	1.28511
t60	2-shibire	Pos3-7-13-Bottom1-Basal		2-Basal	6.27634e+07	91.5557	9.48455e+07	66.174	138.355	1.13409
t60	2-shibire	Pos3-7-13-Bottom1-Basal		2-Basal	6.42571e+07	90.6106	100450363	63.969	141.648	1.12238
t60	2-shibire	Pos3-7-13-Bottom1-Basal		2-Basal	6.36612e+07	96.9453	9.21536e+07	69.082	140.334	1.20085
t0	2-shibire	Pos3-7-13-Bottom1-Basal		3-Apical	1.08276e+07	19.2691		19.269		1
t20	2-shibire	Pos3-7-13-Bottom1-Basal		3-Apical	1.62757e+07	27.9915		21.981		1.45266
t20	2-shibire	Pos3-7-13-Bottom1-Basal		3-Apical	1.30324e+07	25.1323		12.518		1.30428
t20	2-shibire	Pos3-7-13-Bottom1-Basal		3-Apical	15701591	29.6385		14.3705		1.53813
t20	2-shibire	Pos3-7-13-Bottom1-Basal		3-Apical	2.09505e+07	35.1155		23.965		1.82237
t20	2-shibire	Pos3-7-13-Bottom1-Basal		3-Apical	2.20154e+07	35.0019		27.877		1.81647
t20	2-shibire	Pos3-7-13-Bottom1-Basal		3-Apical	2.23835e+07	36.9918		25.03		1.91974
t20	2-shibire	Pos3-7-13-Bottom1-Basal		3-Apical	1.90046e+07	30.0879		28.18		1.56145
t20	2-shibire	Pos3-7-13-Bottom1-Basal		3-Apical	2.5887e+07	37.3082		34.622		1.93616
t20	2-shibire	Pos3-7-13-Bottom1-Basal		3-Apical	1.87559e+07	30.1976		26.96		1.56715
t20	2-shibire	Pos3-7-13-Bottom1-Basal		3-Apical	2.3084e+07	32.1721		36.776		1.66961
t40	2-shibire	Pos3-7-13-Bottom1-Basal		3-Apical	2.28583e+07	32.5027		35.496		1.68678
t40	2-shibire	Pos3-7-13-Bottom1-Basal		3-Apical	1.68844e+07	25.2818		32.074		1.31203
t40	2-shibire	Pos3-7-13-Bottom1-Basal		3-Apical	1.61616e+07	25.5429		28.304		1.32558
t40	2-shibire	Pos3-7-13-Bottom1-Basal		3-Apical	1.30007e+07	22.3943		21.8584		1.16218
t40	2-shibire	Pos3-7-13-Bottom1-Basal		3-Apical	2.89194e+07	44.5446		30.126		2.31171
t40	2-shibire	Pos3-7-13-Bottom1-Basal		3-Apical	3.25869e+07	46.0125		35.946		2.38789
t40	2-shibire	Pos3-7-13-Bottom1-Basal		3-Apical	3.61187e+07	45.9048		42.345		2.38229
t40	2-shibire	Pos3-7-13-Bottom1-Basal		3-Apical	2.81817e+07	39.4506		36.496		2.04734
t40	2-shibire	Pos3-7-13-Bottom1-Basal		3-Apical	3.01839e+07	43.1253		35.186		2.23805
t40	2-shibire	Pos3-7-13-Bottom1-Basal		3-Apical	2.97994e+07	40.6651		38.095		2.11037
t60	2-shibire	Pos3-7-13-Bottom1-Basal		3-Apical	2.91039e+07	42.8797		33.164		2.22531
t60	2-shibire	Pos3-7-13-Bottom1-Basal		3-Apical	2.88814e+07	42.5949		33.0962		2.21053
t60	2-shibire	Pos3-7-13-Bottom1-Basal		3-Apical	2.8822e+07	42.4071		33.254		2.20078
t60	2-shibire	Pos3-7-13-Bottom1-Basal		3-Apical	29873631	43.0276		34.6613		2.23298
t60	2-shibire	Pos3-7-13-Bottom1-Basal		3-Apical	3.39054e+07	47.4302		36.5403		2.46146
t60	2-shibire	Pos3-7-13-Bottom1-Basal		3-Apical	3.7826e+07	57.2513		31.34		2.97114
t60	2-shibire	Pos3-7-13-Bottom1-Basal		3-Apical	3.24541e+07	48.6904		31.941		2.52686
t60	2-shibire	Pos3-7-13-Bottom1-Basal		3-Apical	3.20821e+07	46.7995		33.826		2.42873
t60	2-shibire	Pos3-7-13-Bottom1-Basal		3-Apical	3.61933e+07	51.0372		36.031		2.64865
t60	2-shibire	Pos3-7-13-Bottom1-Basal		3-Apical	2.84923e+07	43.389		30.918		2.25174
t0	2-shibire	Pos2-Image7-13		2-Basal	9.60438e+07	85.826	111905275	85.826	100	1
t20	2-shibire	Pos2-Image7-13		2-Basal	1.10526e+08	97.1095	1.30978e+08	84.385	115.079	1.13147
t20	2-shibire	Pos2-Image7-13		2-Basal	1.09621e+08	92.128	1.35808e+08	80.717	114.136	1.07343
t20	2-shibire	Pos2-Image7-13		2-Basal	1.21254e+08	103.875	1.47369e+08	82.279	126.248	1.2103
t20	2-shibire	Pos2-Image7-13		2-Basal	1.20418e+08	94.121	160407678	75.07	125.378	1.09665
t20	2-shibire	Pos2-Image7-13		2-Basal	1.17304e+08	90.5488	1.58224e+08	74.138	122.136	1.05503
t20	2-shibire	Pos2-Image7-13		2-Basal	1.05637e+08	77.4583	1.50001e+08	70.424	109.988	0.902505
t20	2-shibire	Pos2-Image7-13		2-Basal	1.04889e+08	74.1827	1.54414e+08	67.927	109.209	0.864339
t20	2-shibire	Pos2-Image7-13		2-Basal	9.96482e+07	65.3518	158202069	62.988	103.753	0.761446
t20	2-shibire	Pos2-Image7-13		2-Basal	1.0952e+08	73.0626	1.70933e+08	64.072	114.032	0.851288
t20	2-shibire	Pos2-Image7-13		2-Basal	1.03461e+08	67.9043	1.64129e+08	63.036	107.723	0.791186
t40	2-shibire	Pos2-Image7-13		2-Basal	1.01283e+08	64.1206	1.66575e+08	60.804	105.455	0.7471
t40	2-shibire	Pos2-Image7-13		2-Basal	1.25095e+08	79.7233	2.04374e+08	61.2089	130.248	0.928895
t40	2-shibire	Pos2-Image7-13		2-Basal	1.27653e+08	82.8462	2.04796e+08	62.332	132.912	0.965282
t40	2-shibire	Pos2-Image7-13		2-Basal	1.33864e+08	87.3829	2.13515e+08	62.695	139.378	1.01814
t40	2-shibire	Pos2-Image7-13		2-Basal	1.19022e+08	78.3247	1.88317e+08	63.203	123.925	0.9126
t40	2-shibire	Pos2-Image7-13		2-Basal	1.29178e+08	84.2246	2.06284e+08	62.6212	134.499	0.981342
t40	2-shibire	Pos2-Image7-13		2-Basal	1.34516e+08	88.5049	2.1287e+08	63.1919	140.057	1.03121
t40	2-shibire	Pos2-Image7-13		2-Basal	1.34423e+08	80.1369	2.34771e+08	57.257	139.96	0.933714
t40	2-shibire	Pos2-Image7-13		2-Basal	1.4403e+08	87.9616	2.45552e+08	58.656	149.963	1.02488
t40	2-shibire	Pos2-Image7-13		2-Basal	1.27584e+08	69.9071	2.4244e+08	52.625	132.84	0.814521
t60	2-shibire	Pos2-Image7-13		2-Basal	1.20381e+08	62.4374	2.41659e+08	49.81	125.34	0.727488
t60	2-shibire	Pos2-Image7-13		2-Basal	1.22169e+08	65.4174	2.37554e+08	51.428	127.202	0.76221
t60	2-shibire	Pos2-Image7-13		2-Basal	1.34173e+08	76.9344	2.43634e+08	55.071	139.699	0.8964
t60	2-shibire	Pos2-Image7-13		2-Basal	1.33244e+08	71.1086	2.59959e+08	51.256	138.733	0.828521
t60	2-shibire	Pos2-Image7-13		2-Basal	1.39075e+08	71.5884	281310927	49.438	144.804	0.834111
t60	2-shibire	Pos2-Image7-13		2-Basal	1.50413e+08	80.4249	2.92892e+08	51.354	156.608	0.93707
t60	2-shibire	Pos2-Image7-13		2-Basal	1.83268e+08	100.467	3.48081e+08	52.651	190.817	1.17059
t60	2-shibire	Pos2-Image7-13		2-Basal	1.78012e+08	101.674	3.24502e+08	54.857	185.345	1.18466
t60	2-shibire	Pos2-Image7-13		2-Basal	1.68357e+08	93.6394	3.15161e+08	53.419	175.292	1.09104
t60	2-shibire	Pos2-Image7-13		2-Basal	1.66325e+08	90.8906	3.16905e+08	52.484	173.177	1.05901
t0	2-shibire	Pos2-Image7-13		3-Apical	1.58615e+07	14.174		14.174		1
t20	2-shibire	Pos2-Image7-13		3-Apical	2.04517e+07	17.9691		15.615		1.26775
t20	2-shibire	Pos2-Image7-13		3-Apical	2.61873e+07	22.0084		19.283		1.55273
t20	2-shibire	Pos2-Image7-13		3-Apical	2.61158e+07	22.3729		17.721		1.57844
t20	2-shibire	Pos2-Image7-13		3-Apical	3.99899e+07	31.257		24.93		2.20523
t20	2-shibire	Pos2-Image7-13		3-Apical	4.092e+07	31.5869		25.862		2.2285
t20	2-shibire	Pos2-Image7-13		3-Apical	4.43638e+07	32.5298		29.576		2.29503
t20	2-shibire	Pos2-Image7-13		3-Apical	4.95251e+07	35.0267		32.073		2.47118
t20	2-shibire	Pos2-Image7-13		3-Apical	5.85539e+07	38.4011		37.012		2.70925
t20	2-shibire	Pos2-Image7-13		3-Apical	6.14124e+07	40.9691		35.928		2.89043
t20	2-shibire	Pos2-Image7-13		3-Apical	6.06684e+07	39.8184		36.964		2.80924
t40	2-shibire	Pos2-Image7-13		3-Apical	6.52914e+07	41.3348		39.196		2.91623
t40	2-shibire	Pos2-Image7-13		3-Apical	7.9279e+07	50.5247		38.7911		3.56459
t40	2-shibire	Pos2-Image7-13		3-Apical	7.71429e+07	50.0653		37.668		3.53218
t40	2-shibire	Pos2-Image7-13		3-Apical	7.96519e+07	51.9948		37.305		3.66831
t40	2-shibire	Pos2-Image7-13		3-Apical	6.92945e+07	45.6004		36.797		3.21718
t40	2-shibire	Pos2-Image7-13		3-Apical	7.71065e+07	50.274		37.3788		3.5469
t40	2-shibire	Pos2-Image7-13		3-Apical	7.83532e+07	51.5524		36.8081		3.6371
t40	2-shibire	Pos2-Image7-13		3-Apical	1.00348e+08	59.823		42.743		4.2206
t40	2-shibire	Pos2-Image7-13		3-Apical	1.01522e+08	62.0014		41.344		4.37429
t40	2-shibire	Pos2-Image7-13		3-Apical	1.14856e+08	62.9327		47.375		4.44
t60	2-shibire	Pos2-Image7-13		3-Apical	1.21278e+08	62.9024		50.19		4.43786
t60	2-shibire	Pos2-Image7-13		3-Apical	1.15385e+08	61.7844		48.572		4.35898
t60	2-shibire	Pos2-Image7-13		3-Apical	1.09461e+08	62.7649		44.929		4.42816
t60	2-shibire	Pos2-Image7-13		3-Apical	1.26715e+08	67.6242		48.744		4.77099
t60	2-shibire	Pos2-Image7-13		3-Apical	1.42236e+08	73.2154		50.562		5.16546
t60	2-shibire	Pos2-Image7-13		3-Apical	1.4248e+08	76.1834		48.646		5.37485
t60	2-shibire	Pos2-Image7-13		3-Apical	1.64813e+08	90.3502		47.349		6.37434
t60	2-shibire	Pos2-Image7-13		3-Apical	1.4649e+08	83.6701		45.143		5.90305
t60	2-shibire	Pos2-Image7-13		3-Apical	1.46805e+08	81.6522		46.581		5.76069
t60	2-shibire	Pos2-Image7-13		3-Apical	1.5058e+08	82.2862		47.516		5.80541
t0	2-shibire	e4	c6	1-Total		100
t20	2-shibire	e4	c6	1-Total		103.122
t20	2-shibire	e4	c6	1-Total		91.3351
t20	2-shibire	e4	c6	1-Total		112.468
t20	2-shibire	e4	c6	1-Total		91.2434
t20	2-shibire	e4	c6	1-Total		92.0438
t20	2-shibire	e4	c6	1-Total		129.472
t20	2-shibire	e4	c6	1-Total		107.416
t20	2-shibire	e4	c6	1-Total		110.094
t20	2-shibire	e4	c6	1-Total		146.479
t20	2-shibire	e4	c6	1-Total		132.117
t40	2-shibire	e4	c6	1-Total		152.619
t40	2-shibire	e4	c6	1-Total		141.105
t40	2-shibire	e4	c6	1-Total		164.783
t40	2-shibire	e4	c6	1-Total		146.956
t40	2-shibire	e4	c6	1-Total		143.158
t40	2-shibire	e4	c6	1-Total		131.227
t40	2-shibire	e4	c6	1-Total		107.786
t40	2-shibire	e4	c6	1-Total		120.509
t40	2-shibire	e4	c6	1-Total		165.137
t40	2-shibire	e4	c6	1-Total		152.174
t60	2-shibire	e4	c6	1-Total		123.564
t60	2-shibire	e4	c6	1-Total		162.998
t60	2-shibire	e4	c6	1-Total		151.105
t60	2-shibire	e4	c6	1-Total		184.632
t60	2-shibire	e4	c6	1-Total		193.863
t60	2-shibire	e4	c6	1-Total		149.802
t60	2-shibire	e4	c6	1-Total		171.651
t60	2-shibire	e4	c6	1-Total		178.043
t60	2-shibire	e4	c6	1-Total		147.62
t60	2-shibire	e4	c6	1-Total		120.808
t0	2-shibire	e4	c7	1-Total		100
t20	2-shibire	e4	c7	1-Total		88.5899
t20	2-shibire	e4	c7	1-Total		87.3171
t20	2-shibire	e4	c7	1-Total		108.94
t20	2-shibire	e4	c7	1-Total		101.814
t20	2-shibire	e4	c7	1-Total		93.9575
t20	2-shibire	e4	c7	1-Total		97.0668
t20	2-shibire	e4	c7	1-Total		101.677
t20	2-shibire	e4	c7	1-Total		119.515
t20	2-shibire	e4	c7	1-Total		132.541
t20	2-shibire	e4	c7	1-Total		117.361
t40	2-shibire	e4	c7	1-Total		139.446
t40	2-shibire	e4	c7	1-Total		138.959
t40	2-shibire	e4	c7	1-Total		141.418
t40	2-shibire	e4	c7	1-Total		162.102
t40	2-shibire	e4	c7	1-Total		152.258
t40	2-shibire	e4	c7	1-Total		134.8
t40	2-shibire	e4	c7	1-Total		146.405
t40	2-shibire	e4	c7	1-Total		132.204
t40	2-shibire	e4	c7	1-Total		124.953
t40	2-shibire	e4	c7	1-Total		120.319
t60	2-shibire	e4	c7	1-Total		131.798
t60	2-shibire	e4	c7	1-Total		128.997
t60	2-shibire	e4	c7	1-Total		135.003
t60	2-shibire	e4	c7	1-Total		137.78
t60	2-shibire	e4	c7	1-Total		150.92
t60	2-shibire	e4	c7	1-Total		152.631
t60	2-shibire	e4	c7	1-Total		144.937
t60	2-shibire	e4	c7	1-Total		137.28
t60	2-shibire	e4	c7	1-Total		140.834
t60	2-shibire	e4	c7	1-Total		144.798
t0	1-control	e2	c3	1-Total		100
t20	1-control	e2	c3	1-Total		98.0958
t20	1-control	e2	c3	1-Total		100.853
t20	1-control	e2	c3	1-Total		98.9787
t20	1-control	e2	c3	1-Total		97.6199
t20	1-control	e2	c3	1-Total		99.4125
t20	1-control	e2	c3	1-Total		119.082
t20	1-control	e2	c3	1-Total		115.779
t20	1-control	e2	c3	1-Total		122.397
t20	1-control	e2	c3	1-Total		112.521
t20	1-control	e2	c3	1-Total		115.727
t20	1-control	e2	c3	1-Total		119.31
t20	1-control	e2	c3	1-Total		112.078
t20	1-control	e2	c3	1-Total		124.161
t20	1-control	e2	c3	1-Total		119.461
t20	1-control	e2	c3	1-Total		124.135
t20	1-control	e2	c3	1-Total		112.19
t20	1-control	e2	c3	1-Total		129.673
t20	1-control	e2	c3	1-Total		121.285
t20	1-control	e2	c3	1-Total		127.115
t20	1-control	e2	c3	1-Total		135.348
t40	1-control	e2	c3	1-Total		139.794
t40	1-control	e2	c3	1-Total		134.088
t40	1-control	e2	c3	1-Total		139.449
t40	1-control	e2	c3	1-Total		137.651
t40	1-control	e2	c3	1-Total		148.27
t40	1-control	e2	c3	1-Total		141.996
t40	1-control	e2	c3	1-Total		146.148
t40	1-control	e2	c3	1-Total		140.144
t40	1-control	e2	c3	1-Total		146.237
t40	1-control	e2	c3	1-Total		154.99
t40	1-control	e2	c3	1-Total		167.246
t40	1-control	e2	c3	1-Total		162.677
t40	1-control	e2	c3	1-Total		166.354
t40	1-control	e2	c3	1-Total		165.451
t40	1-control	e2	c3	1-Total		163.697
t40	1-control	e2	c3	1-Total		153.816
t40	1-control	e2	c3	1-Total		159.514
t40	1-control	e2	c3	1-Total		165.301
t40	1-control	e2	c3	1-Total		167.921
t40	1-control	e2	c3	1-Total		181.286
t60	1-control	e2	c3	1-Total		178.436
t60	1-control	e2	c3	1-Total		162.28
t60	1-control	e2	c3	1-Total		171.344
t60	1-control	e2	c3	1-Total		169.188
t60	1-control	e2	c3	1-Total		170.548
t60	1-control	e2	c3	1-Total		170.018
t60	1-control	e2	c3	1-Total		170.42
t60	1-control	e2	c3	1-Total		172.486
t60	1-control	e2	c3	1-Total		181.702
t60	1-control	e2	c3	1-Total		180.054
t60	1-control	e2	c3	1-Total		172.073
t60	1-control	e2	c3	1-Total		183.961
t60	1-control	e2	c3	1-Total		180.963
t60	1-control	e2	c3	1-Total		182.625
t60	1-control	e2	c3	1-Total		184.606
t60	1-control	e2	c3	1-Total		171.584
t0	1-control	e4	c6	1-Total		100
t20	1-control	e4	c6	1-Total		111.495
t20	1-control	e4	c6	1-Total		107.59
t20	1-control	e4	c6	1-Total		126.015
t20	1-control	e4	c6	1-Total		132.336
t20	1-control	e4	c6	1-Total		138.788
t20	1-control	e4	c6	1-Total		132.867
t20	1-control	e4	c6	1-Total		152.924
t20	1-control	e4	c6	1-Total		181.572
t40	1-control	e4	c6	1-Total		175.569
t40	1-control	e4	c6	1-Total		185.508
t40	1-control	e4	c6	1-Total		207.189
t40	1-control	e4	c6	1-Total		200.345
t40	1-control	e4	c6	1-Total		211.607
t40	1-control	e4	c6	1-Total		224.296
t40	1-control	e4	c6	1-Total		228.561
t40	1-control	e4	c6	1-Total		219.508
t60	1-control	e4	c6	1-Total		227.211
t60	1-control	e4	c6	1-Total		240.28
t60	1-control	e4	c6	1-Total		238.847
t60	1-control	e4	c6	1-Total		236.658
t60	1-control	e4	c6	1-Total		234.44
t60	1-control	e4	c6	1-Total		225.135
t60	1-control	e4	c6	1-Total		224.405
t60	1-control	e4	c6	1-Total		220.588
t0	1-control	e4	c7	1-Total		100
t20	1-control	e4	c7	1-Total		132.331
t20	1-control	e4	c7	1-Total		144.09
t20	1-control	e4	c7	1-Total		134.287
t20	1-control	e4	c7	1-Total		165.699
t20	1-control	e4	c7	1-Total		172.118
t20	1-control	e4	c7	1-Total		176.408
t20	1-control	e4	c7	1-Total		160.793
t20	1-control	e4	c7	1-Total		182.09
t40	1-control	e4	c7	1-Total		218.337
t40	1-control	e4	c7	1-Total		192.88
t40	1-control	e4	c7	1-Total		210.088
t40	1-control	e4	c7	1-Total		222.937
t40	1-control	e4	c7	1-Total		219.84
t40	1-control	e4	c7	1-Total		214.79
t40	1-control	e4	c7	1-Total		221.364
t40	1-control	e4	c7	1-Total		183.141
t60	1-control	e4	c7	1-Total		189.865
t60	1-control	e4	c7	1-Total		186.541
t60	1-control	e4	c7	1-Total		193.599
t60	1-control	e4	c7	1-Total		189.661
t60	1-control	e4	c7	1-Total		183.548
t60	1-control	e4	c7	1-Total		228.064
t60	1-control	e4	c7	1-Total		201.192
t60	1-control	e4	c7	1-Total		214.316
t0	1-control	e4	c8	1-Total		100
t20	1-control	e4	c8	1-Total		111.935
t20	1-control	e4	c8	1-Total		97.1927
t20	1-control	e4	c8	1-Total		99.5381
t20	1-control	e4	c8	1-Total		133.831
t20	1-control	e4	c8	1-Total		108.406
t20	1-control	e4	c8	1-Total		122.044
t20	1-control	e4	c8	1-Total		144.443
t20	1-control	e4	c8	1-Total		168.999
t40	1-control	e4	c8	1-Total		171.687
t40	1-control	e4	c8	1-Total		187.709
t40	1-control	e4	c8	1-Total		173.863
t40	1-control	e4	c8	1-Total		173.143
t40	1-control	e4	c8	1-Total		140.821
t40	1-control	e4	c8	1-Total		151.837
t40	1-control	e4	c8	1-Total		169.346
t40	1-control	e4	c8	1-Total		176.187
t60	1-control	e4	c8	1-Total		194.441
t60	1-control	e4	c8	1-Total		188.459
t60	1-control	e4	c8	1-Total		180.243
t60	1-control	e4	c8	1-Total		174.085
t60	1-control	e4	c8	1-Total		185.019
t60	1-control	e4	c8	1-Total		173.011
t60	1-control	e4	c8	1-Total		166.949
t60	1-control	e4	c8	1-Total		157.961
t0	2-shibire	Pos4-Image7-13-Top1-Basal		1-Total		100
t20	2-shibire	Pos4-Image7-13-Top1-Basal		1-Total		135.814
t20	2-shibire	Pos4-Image7-13-Top1-Basal		1-Total		121.883
t20	2-shibire	Pos4-Image7-13-Top1-Basal		1-Total		134.154
t20	2-shibire	Pos4-Image7-13-Top1-Basal		1-Total		109.924
t20	2-shibire	Pos4-Image7-13-Top1-Basal		1-Total		145.088
t20	2-shibire	Pos4-Image7-13-Top1-Basal		1-Total		144.966
t20	2-shibire	Pos4-Image7-13-Top1-Basal		1-Total		160.611
t20	2-shibire	Pos4-Image7-13-Top1-Basal		1-Total		127.785
t20	2-shibire	Pos4-Image7-13-Top1-Basal		1-Total		118.477
t20	2-shibire	Pos4-Image7-13-Top1-Basal		1-Total		135.076
t40	2-shibire	Pos4-Image7-13-Top1-Basal		1-Total		125.199
t40	2-shibire	Pos4-Image7-13-Top1-Basal		1-Total		136.645
t40	2-shibire	Pos4-Image7-13-Top1-Basal		1-Total		153.241
t40	2-shibire	Pos4-Image7-13-Top1-Basal		1-Total		134.595
t40	2-shibire	Pos4-Image7-13-Top1-Basal		1-Total		146.994
t40	2-shibire	Pos4-Image7-13-Top1-Basal		1-Total		136.092
t40	2-shibire	Pos4-Image7-13-Top1-Basal		1-Total		113.175
t40	2-shibire	Pos4-Image7-13-Top1-Basal		1-Total		105.474
t40	2-shibire	Pos4-Image7-13-Top1-Basal		1-Total		125.189
t40	2-shibire	Pos4-Image7-13-Top1-Basal		1-Total		103.05
t60	2-shibire	Pos4-Image7-13-Top1-Basal		1-Total		90.9601
t60	2-shibire	Pos4-Image7-13-Top1-Basal		1-Total		69.8505
t60	2-shibire	Pos4-Image7-13-Top1-Basal		1-Total		107.104
t60	2-shibire	Pos4-Image7-13-Top1-Basal		1-Total		106.506
t60	2-shibire	Pos4-Image7-13-Top1-Basal		1-Total		110.218
t60	2-shibire	Pos4-Image7-13-Top1-Basal		1-Total		119.477
t60	2-shibire	Pos4-Image7-13-Top1-Basal		1-Total		125.751
t60	2-shibire	Pos4-Image7-13-Top1-Basal		1-Total		124.33
t60	2-shibire	Pos4-Image7-13-Top1-Basal		1-Total		134.068
t60	2-shibire	Pos4-Image7-13-Top1-Basal		1-Total		140.638
t0	2-shibire	Pos3-7-13-Bottom1-Basal		1-Total		100
t20	2-shibire	Pos3-7-13-Bottom1-Basal		1-Total		127.342
t20	2-shibire	Pos3-7-13-Bottom1-Basal		1-Total		200.774
t20	2-shibire	Pos3-7-13-Bottom1-Basal		1-Total		206.246
t20	2-shibire	Pos3-7-13-Bottom1-Basal		1-Total		146.53
t20	2-shibire	Pos3-7-13-Bottom1-Basal		1-Total		125.56
t20	2-shibire	Pos3-7-13-Bottom1-Basal		1-Total		147.792
t20	2-shibire	Pos3-7-13-Bottom1-Basal		1-Total		106.77
t20	2-shibire	Pos3-7-13-Bottom1-Basal		1-Total		107.76
t20	2-shibire	Pos3-7-13-Bottom1-Basal		1-Total		111.998
t20	2-shibire	Pos3-7-13-Bottom1-Basal		1-Total		87.4803
t40	2-shibire	Pos3-7-13-Bottom1-Basal		1-Total		91.5673
t40	2-shibire	Pos3-7-13-Bottom1-Basal		1-Total		78.8223
t40	2-shibire	Pos3-7-13-Bottom1-Basal		1-Total		90.2457
t40	2-shibire	Pos3-7-13-Bottom1-Basal		1-Total		102.452
t40	2-shibire	Pos3-7-13-Bottom1-Basal		1-Total		147.862
t40	2-shibire	Pos3-7-13-Bottom1-Basal		1-Total		128.004
t40	2-shibire	Pos3-7-13-Bottom1-Basal		1-Total		108.407
t40	2-shibire	Pos3-7-13-Bottom1-Basal		1-Total		108.094
t40	2-shibire	Pos3-7-13-Bottom1-Basal		1-Total		122.563
t40	2-shibire	Pos3-7-13-Bottom1-Basal		1-Total		106.746
t60	2-shibire	Pos3-7-13-Bottom1-Basal		1-Total		129.297
t60	2-shibire	Pos3-7-13-Bottom1-Basal		1-Total		128.701
t60	2-shibire	Pos3-7-13-Bottom1-Basal		1-Total		127.525
t60	2-shibire	Pos3-7-13-Bottom1-Basal		1-Total		124.138
t60	2-shibire	Pos3-7-13-Bottom1-Basal		1-Total		129.802
t60	2-shibire	Pos3-7-13-Bottom1-Basal		1-Total		182.68
t60	2-shibire	Pos3-7-13-Bottom1-Basal		1-Total		152.438
t60	2-shibire	Pos3-7-13-Bottom1-Basal		1-Total		138.355
t60	2-shibire	Pos3-7-13-Bottom1-Basal		1-Total		141.648
t60	2-shibire	Pos3-7-13-Bottom1-Basal		1-Total		140.334
t0	2-shibire	Pos2-Image7-13		1-Total		100
t20	2-shibire	Pos2-Image7-13		1-Total		115.079
t20	2-shibire	Pos2-Image7-13		1-Total		114.136
t20	2-shibire	Pos2-Image7-13		1-Total		126.248
t20	2-shibire	Pos2-Image7-13		1-Total		125.378
t20	2-shibire	Pos2-Image7-13		1-Total		122.136
t20	2-shibire	Pos2-Image7-13		1-Total		109.988
t20	2-shibire	Pos2-Image7-13		1-Total		109.209
t20	2-shibire	Pos2-Image7-13		1-Total		103.753
t20	2-shibire	Pos2-Image7-13		1-Total		114.032
t20	2-shibire	Pos2-Image7-13		1-Total		107.723
t40	2-shibire	Pos2-Image7-13		1-Total		105.455
t40	2-shibire	Pos2-Image7-13		1-Total		130.248
t40	2-shibire	Pos2-Image7-13		1-Total		132.912
t40	2-shibire	Pos2-Image7-13		1-Total		139.378
t40	2-shibire	Pos2-Image7-13		1-Total		123.925
t40	2-shibire	Pos2-Image7-13		1-Total		134.499
t40	2-shibire	Pos2-Image7-13		1-Total		140.057
t40	2-shibire	Pos2-Image7-13		1-Total		139.96
t40	2-shibire	Pos2-Image7-13		1-Total		149.963
t40	2-shibire	Pos2-Image7-13		1-Total		132.84
t60	2-shibire	Pos2-Image7-13		1-Total		125.34
t60	2-shibire	Pos2-Image7-13		1-Total		127.202
t60	2-shibire	Pos2-Image7-13		1-Total		139.699
t60	2-shibire	Pos2-Image7-13		1-Total		138.733
t60	2-shibire	Pos2-Image7-13		1-Total		144.804
t60	2-shibire	Pos2-Image7-13		1-Total		156.608
t60	2-shibire	Pos2-Image7-13		1-Total		190.817
t60	2-shibire	Pos2-Image7-13		1-Total		185.345
t60	2-shibire	Pos2-Image7-13		1-Total		175.292
t60	2-shibire	Pos2-Image7-13		1-Total		173.177
t0	2-shibire	e4	c6	2-Basal	247124292	95.878		95.878	100	1
t20	2-shibire	e4	c6	2-Basal	2.56312e+08	99.4426		96.432	103.122	1.03718
t20	2-shibire	e4	c6	2-Basal	2.26661e+08	87.9389		96.2816	91.3351	0.917196
t20	2-shibire	e4	c6	2-Basal	2.75352e+08	106.83		94.9867	112.468	1.11422
t20	2-shibire	e4	c6	2-Basal	2.04134e+08	79.1989		86.7996	91.2434	0.826038
t20	2-shibire	e4	c6	2-Basal	2.05083e+08	79.567		86.4448	92.0438	0.829878
t20	2-shibire	e4	c6	2-Basal	3.03888e+08	117.901		91.0625	129.472	1.2297
t20	2-shibire	e4	c6	2-Basal	242867696	94.2265		87.7214	107.416	0.982775
t20	2-shibire	e4	c6	2-Basal	2.55748e+08	99.2237		90.1263	110.094	1.0349
t20	2-shibire	e4	c6	2-Basal	3.33068e+08	129.222		88.219	146.479	1.34778
t20	2-shibire	e4	c6	2-Basal	2.9079e+08	112.819		85.393	132.117	1.17669
t40	2-shibire	e4	c6	2-Basal	3.32099e+08	128.846		84.4232	152.619	1.34385
t40	2-shibire	e4	c6	2-Basal	3.13455e+08	121.613		86.1858	141.105	1.26841
t40	2-shibire	e4	c6	2-Basal	3.50697e+08	136.061		82.6	164.783	1.41911
t40	2-shibire	e4	c6	2-Basal	3.09252e+08	119.982		81.6451	146.956	1.2514
t40	2-shibire	e4	c6	2-Basal	3.07403e+08	119.265		83.3099	143.158	1.24392
t40	2-shibire	e4	c6	2-Basal	2.82153e+08	109.468		83.4188	131.227	1.14174
t40	2-shibire	e4	c6	2-Basal	2.19664e+08	85.2241		79.0676	107.786	0.88888
t40	2-shibire	e4	c6	2-Basal	2.48359e+08	96.3569		79.9581	120.509	1.00499
t40	2-shibire	e4	c6	2-Basal	3.69173e+08	143.23		86.734	165.137	1.49387
t40	2-shibire	e4	c6	2-Basal	3.21736e+08	124.826		82	152.174	1.30192
t60	2-shibire	e4	c6	2-Basal	2.32286e+08	90.1211		72.9346	123.564	0.939956
t60	2-shibire	e4	c6	2-Basal	3.27668e+08	127.127		78	162.998	1.32592
t60	2-shibire	e4	c6	2-Basal	3.3003e+08	128.043		84.7378	151.105	1.33548
t60	2-shibire	e4	c6	2-Basal	4.02526e+08	156.17		84.5845	184.632	1.62884
t60	2-shibire	e4	c6	2-Basal	4.31321e+08	167.342		86.3194	193.863	1.74536
t60	2-shibire	e4	c6	2-Basal	2.94614e+08	114.303		76.3023	149.802	1.19217
t60	2-shibire	e4	c6	2-Basal	3.43833e+08	133.399		77.7149	171.651	1.39134
t60	2-shibire	e4	c6	2-Basal	3.77134e+08	146.319		82.1815	178.043	1.52609
t60	2-shibire	e4	c6	2-Basal	2.93699e+08	113.948		77.1899	147.62	1.18846
t60	2-shibire	e4	c6	2-Basal	1.94766e+08	75.5644		62.5	120.808	0.788131
t0	2-shibire	e4	c6	3-Apical	1.06244e+07	4.12201		4.12201		1
t20	2-shibire	e4	c6	3-Apical	9.48346e+06	3.67935		3.56796		0.89261
t20	2-shibire	e4	c6	3-Apical	8.75369e+06	3.39621		3.71841		0.823922
t20	2-shibire	e4	c6	3-Apical	1.45327e+07	5.63832		5.01327		1.36786
t20	2-shibire	e4	c6	3-Apical	3.10446e+07	12.0445		13.2004		2.922
t20	2-shibire	e4	c6	3-Apical	3.21586e+07	12.4767		13.5552		3.02685
t20	2-shibire	e4	c6	3-Apical	2.98256e+07	11.5716		8.93749		2.80727
t20	2-shibire	e4	c6	3-Apical	3.39947e+07	13.1891		12.2786		3.19968
t20	2-shibire	e4	c6	3-Apical	2.80181e+07	10.8703		9.87368		2.63714
t20	2-shibire	e4	c6	3-Apical	4.44786e+07	17.2566		11.781		4.18645
t20	2-shibire	e4	c6	3-Apical	4.97413e+07	19.2984		14.607		4.68179
t40	2-shibire	e4	c6	3-Apical	6.12748e+07	23.7731		15.5768		5.76736
t40	2-shibire	e4	c6	3-Apical	5.02419e+07	19.4926		13.8142		4.72891
t40	2-shibire	e4	c6	3-Apical	7.40284e+07	28.7212		17.4		6.96776
t40	2-shibire	e4	c6	3-Apical	6.95241e+07	26.9736		18.3549		6.5438
t40	2-shibire	e4	c6	3-Apical	6.15846e+07	23.8933		16.6901		5.79651
t40	2-shibire	e4	c6	3-Apical	5.60838e+07	21.7591		16.5812		5.27877
t40	2-shibire	e4	c6	3-Apical	5.81541e+07	22.5623		20.9324		5.47362
t40	2-shibire	e4	c6	3-Apical	6.22522e+07	24.1523		20.0419		5.85935
t40	2-shibire	e4	c6	3-Apical	5.64652e+07	21.9071		13.266		5.31466
t40	2-shibire	e4	c6	3-Apical	7.04889e+07	27.3479		18		6.63461
t60	2-shibire	e4	c6	3-Apical	8.61994e+07	33.4432		27.0654		8.11332
t60	2-shibire	e4	c6	3-Apical	9.24585e+07	35.8716		22		8.70245
t60	2-shibire	e4	c6	3-Apical	5.94418e+07	23.0619		15.2622		5.59483
t60	2-shibire	e4	c6	3-Apical	7.33603e+07	28.4619		15.4155		6.90487
t60	2-shibire	e4	c6	3-Apical	6.8359e+07	26.5216		13.6806		6.43414
t60	2-shibire	e4	c6	3-Apical	9.15003e+07	35.4998		23.6977		8.61226
t60	2-shibire	e4	c6	3-Apical	9.85959e+07	38.2527		22.2851		9.28012
t60	2-shibire	e4	c6	3-Apical	8.17698e+07	31.7246		17.8185		7.69641
t60	2-shibire	e4	c6	3-Apical	8.67897e+07	33.6722		22.8101		8.16889
t60	2-shibire	e4	c6	3-Apical	1.16614e+08	45.2434		37.5		10.9761
t0	2-shibire	e4	c7	2-Basal	4.12062e+08	95.9778	4.2933e+08	96	100	1
t20	2-shibire	e4	c7	2-Basal	3.54699e+08	82.6167	3.80343e+08	93.2574	88.5899	0.860789
t20	2-shibire	e4	c7	2-Basal	3.60955e+08	84.074	3.74879e+08	96.2858	87.3171	0.875973
t20	2-shibire	e4	c7	2-Basal	4.5077e+08	104.994	4.67713e+08	96.3775	108.94	1.09394
t20	2-shibire	e4	c7	2-Basal	416152980	96.9307	4.37116e+08	95.2042	101.814	1.00993
t20	2-shibire	e4	c7	2-Basal	3.84071e+08	89.4581	4.03388e+08	95.2112	93.9575	0.932071
t20	2-shibire	e4	c7	2-Basal	3.97345e+08	92.5499	4.16737e+08	95.3466	97.0668	0.964284
t20	2-shibire	e4	c7	2-Basal	3.95559e+08	92.134	436529694	90.6	101.677	0.959951
t20	2-shibire	e4	c7	2-Basal	4.6921e+08	109.289	5.13116e+08	91.4	119.515	1.13869
t20	2-shibire	e4	c7	2-Basal	5.15202e+08	120.001	5.69041e+08	90.5387	132.541	1.2503
t20	2-shibire	e4	c7	2-Basal	4.13551e+08	96.3247	5.03868e+08	82.0754	117.361	1.00361
t40	2-shibire	e4	c7	2-Basal	5.03059e+08	117.173	5.98684e+08	84.0275	139.446	1.22083
t40	2-shibire	e4	c7	2-Basal	5.26969e+08	122.742	5.96592e+08	88.3298	138.959	1.27886
t40	2-shibire	e4	c7	2-Basal	540178818	125.819	6.07148e+08	88.9698	141.418	1.31092
t40	2-shibire	e4	c7	2-Basal	6.16087e+08	143.5	6.95955e+08	88.5241	162.102	1.49513
t40	2-shibire	e4	c7	2-Basal	5.84759e+08	136.203	6.53691e+08	89.455	152.258	1.4191
t40	2-shibire	e4	c7	2-Basal	5.03279e+08	117.224	5.78737e+08	86.9617	134.8	1.22137
t40	2-shibire	e4	c7	2-Basal	5.44744e+08	126.882	6.2856e+08	86.6654	146.405	1.322
t40	2-shibire	e4	c7	2-Basal	489807508	114.086	5.67592e+08	86.2957	132.204	1.18867
t40	2-shibire	e4	c7	2-Basal	4.77909e+08	111.315	5.36463e+08	89.0851	124.953	1.1598
t40	2-shibire	e4	c7	2-Basal	4.28407e+08	99.7849	5.16566e+08	82.9336	120.319	1.03967
t60	2-shibire	e4	c7	2-Basal	4.65442e+08	108.411	5.65851e+08	82.2553	131.798	1.12954
t60	2-shibire	e4	c7	2-Basal	464235132	108.13	5.53825e+08	83.8234	128.997	1.12661
t60	2-shibire	e4	c7	2-Basal	4.94673e+08	115.22	5.79611e+08	85.3457	135.003	1.20048
t60	2-shibire	e4	c7	2-Basal	5.09563e+08	118.688	5.91532e+08	86.1428	137.78	1.23662
t60	2-shibire	e4	c7	2-Basal	5.48968e+08	127.866	6.47944e+08	84.7246	150.92	1.33225
t60	2-shibire	e4	c7	2-Basal	5.67016e+08	132.07	6.55293e+08	86.5285	152.631	1.37604
t60	2-shibire	e4	c7	2-Basal	5.0433e+08	117.469	6.22261e+08	81	144.937	1.22392
t60	2-shibire	e4	c7	2-Basal	4.68524e+08	109.129	5.89387e+08	79.5	137.28	1.13702
t60	2-shibire	e4	c7	2-Basal	4.86727e+08	113.369	6.04641e+08	80.5	140.834	1.1812
t60	2-shibire	e4	c7	2-Basal	4.94894e+08	115.271	6.21663e+08	79.6	144.798	1.20102
t0	2-shibire	e4	c7	3-Apical	1.72684e+07	4.02217		4		1
t20	2-shibire	e4	c7	3-Apical	2.56449e+07	5.97322		6.74255		1.48507
t20	2-shibire	e4	c7	3-Apical	1.39236e+07	3.24311		3.71417		0.806307
t20	2-shibire	e4	c7	3-Apical	1.69428e+07	3.94633		3.62248		0.981144
t20	2-shibire	e4	c7	3-Apical	2.09634e+07	4.88281		4.79584		1.21397
t20	2-shibire	e4	c7	3-Apical	1.93174e+07	4.49943		4.78879		1.11866
t20	2-shibire	e4	c7	3-Apical	1.93926e+07	4.51693		4.65342		1.12301
t20	2-shibire	e4	c7	3-Apical	4.09705e+07	9.54289		9.4		2.37257
t20	2-shibire	e4	c7	3-Apical	4.39057e+07	10.2265		8.6		2.54254
t20	2-shibire	e4	c7	3-Apical	5.38385e+07	12.5401		9.46127		3.11775
t20	2-shibire	e4	c7	3-Apical	9.03164e+07	21.0366		17.9246		5.23015
t40	2-shibire	e4	c7	3-Apical	9.56251e+07	22.2731		15.9725		5.53757
t40	2-shibire	e4	c7	3-Apical	6.96233e+07	16.2167		11.6702		4.03183
t40	2-shibire	e4	c7	3-Apical	6.69696e+07	15.5986		11.0302		3.87816
t40	2-shibire	e4	c7	3-Apical	7.98672e+07	18.6027		11.4759		4.62505
t40	2-shibire	e4	c7	3-Apical	6.89316e+07	16.0556		10.545		3.99177
t40	2-shibire	e4	c7	3-Apical	7.54574e+07	17.5756		13.0383		4.36968
t40	2-shibire	e4	c7	3-Apical	8.38158e+07	19.5225		13.3346		4.85371
t40	2-shibire	e4	c7	3-Apical	7.77848e+07	18.1177		13.7043		4.50445
t40	2-shibire	e4	c7	3-Apical	5.85545e+07	13.6386		10.9149		3.39085
t40	2-shibire	e4	c7	3-Apical	8.81592e+07	20.5341		17.0664		5.10523
t60	2-shibire	e4	c7	3-Apical	100408606	23.3873		17.7447		5.81458
t60	2-shibire	e4	c7	3-Apical	8.95899e+07	20.8674		16.1766		5.18808
t60	2-shibire	e4	c7	3-Apical	8.49378e+07	19.7838		14.6543		4.91868
t60	2-shibire	e4	c7	3-Apical	8.19696e+07	19.0924		13.8572		4.74679
t60	2-shibire	e4	c7	3-Apical	9.89763e+07	23.0536		15.2754		5.73164
t60	2-shibire	e4	c7	3-Apical	8.82775e+07	20.5617		13.4715		5.11208
t60	2-shibire	e4	c7	3-Apical	1.17931e+08	27.4685		19		6.82928
t60	2-shibire	e4	c7	3-Apical	1.20863e+08	28.1515		20.5		6.99908
t60	2-shibire	e4	c7	3-Apical	1.17915e+08	27.4647		19.5		6.82833
t60	2-shibire	e4	c7	3-Apical	1.26769e+08	29.5272		20.4		7.3411
