# Supplementary material for: Transcytosis via the late endocytic pathway as a cell morphogenetic mechanism
Source: EMBO J. 2020 Jul 13;39(16):e105332. doi: 10.15252/embj.2020105332 (PMC7429744; doi:10.15252/embj.2020105332)
Supplement: Supplementary file 15 — Source Data for Figure 6 [file EMBJ-39-e105332-s013.xlsx]

## Sheet: Fig. 6F
Condition	Image	Cell	Volume	BtlGFP	NormBtl	PercentBtl
Ctrl	Image08	L	56.7	2800000	49382.7	126.414
Ctrl	Image09	L	114	3680000	32280.7	82.6346
Ctrl	Image10	L	47.3	2090000	44186	113.111
Ctrl	Image10	R	63	3090000	49047.6	125.556
Ctrl	Image11	R	80.2	3600000	44887.8	114.907
Ctrl	Image12	R	74.5	2390000	32080.5	82.1222
Ctrl	Image13	R	100	2950000	29500	75.5163
Ctrl	Image13	L	74.8	2330000	31149.7	79.7395
HS	Image05	L	70.6	6250000	88526.9	226.618
HS	Image05	R	187	16700000	89304.8	228.609
HS	Image06	TR	111	7770000	70000	179.191
HS	Image06	BR	83.1	7480000	90012	230.42
HS	Image06	TL	100	6690000	66900	171.256
HS	Image06	BL	151	13100000	86755	222.082
Rec	Image15	R	68.8	4370000	63517.4	162.597
Rec	Image16	R	49	3470000	70816.3	181.281
Rec	Image16	L	65	3550000	54615.4	139.809
Rec	Image17	R	33.7	2140000	63501.5	162.556
Rec	Image17	L	56.2	3690000	65658.4	168.077
Rec	Image18	L	82.6	4670000	56537.5	144.729
Rec	Image19	R	89.3	5210000	58342.7	149.35
Rec	Image19	L	78.3	4290000	54789.3	140.254

## Sheet: Fig. 6G
Name	Condition	Z planes	Zthickness	Area	RawIntDen	Volume	Signal/um3	AreaCtrl	VolumeCtrl	RawIntDenCtrl	ControlSignal/um3	Ratio	% of control	mean(Control)		AveragePerCent	SD	p=
SUM_Image 9_1-2z	Control	2	0.373	5.593	64681	4.17238	15502.2	1004.58	749.414	23885751	31872.6	0.486381	183.122
SUM_Image 11-2z	Control	2	0.373	6.913	75728	5.1571	14684.2	35.17	26.2368	1571194	59885.1	0.245207	92.3204
SUM_Image 10-z1*	Control	1	0.373	2.987	10866.8	1.11415	9753.43	1059	395.007	33598429	85057.8	0.114668	43.1726
SUM_Image8-1-2z	Control	2	0.373	3.856	32741.6	2.87658	11382.1	531.895	396.794	1.28903e+07	32486.1	0.35037	131.914
SUM_Image8-2-2z	Control	2	0.373	1.285	7680	0.95861	8011.6	531	396.126	13934431	35176.8	0.227753	85.7489
SUM_Image8-3-2z	Control	2	0.373	1.355	7429	1.01083	7349.41	525	391.65	12162350	31054.1	0.236664	89.1042
SUM_Image3-1-1z	Control	1	0.373	1.796	7993	0.669908	11931.5	473.394	176.576	10630457	60203.3	0.198187	74.6173
SUM_Image 13-5z	1h	5	0.373	12.431	137297	23.1838	5922.12	250.101	466.438	6569058	14083.4	0.420502	158.319	0.265604	Control	100	45.0597
SUM_Image 13-2-4z	1h	4	0.373	8.389	98435.8	12.5164	7864.55	547.205	816.43	15698638	19228.4	0.409007	153.991		1h	187.907	50.4972	0.0038
SUM_Image 13-3-3z	1h	3	0.373	10.794	87529.2	12.0785	7246.7	547.205	612.322	9624972	15718.8	0.461021	173.575		2h	257.23	38.1923	0.0001
SUM_Image 13-4-3z	1h	3	0.373	15.94	104426	17.8369	5854.49	547.205	612.322	9652677	15764	0.371382	139.826
SUM_Image 14-1-3z	1h	3	0.373	6.148	107135	6.87961	15572.8	594.425	665.162	13019415	19573.3	0.795615	299.549
SUM_Image 14-2-4z	1h	4	0.373	14.802	142864	22.0846	6468.95	844.443	1259.91	16118978	12793.8	0.505633	190.371
SUM_Image 15-1-2z	1h	2	0.373	5.875	23859	4.38275	5443.84	531.899	396.797	4667808	11763.7	0.462765	174.231
SUM_Image 16-1-3z	1h	3	0.373	4.055	30547.5	4.53754	6732.16	498.991	558.371	6.63216e+06	11877.7	0.566791	213.397
SUM_Image 21-1-3z	2h	3	0.373	8.475	273582	9.48353	28848.1	694.725	777.397	30054527	38660.4	0.746192	280.942
SUM_Image 21-2-3z	2h	3	0.373	6.179	110459	6.9143	15975.4	521.816	583.912	13058359	22363.6	0.714351	268.953
SUM_Image 33-1-2z	2h	2	0.373	11.555	273187	8.62003	31692.1	945.599	705.417	38022757	53901.1	0.587968	221.37
SUM_Image 33-2-2z	2h	2	0.373	6.77	247395	5.05042	48985	945.599	705.417	47226138	66947.8	0.731689	275.481
SUM_Image 33-3-3z	2h	3	0.373	10.37	322327	11.604	27777.2	945.599	1058.13	47098032	44510.8	0.624054	234.956
SUM_Image 33-4-2z	2h	2	0.373	8.621	381997	6.43127	59396.9	945.599	705.417	48082813	68162.3	0.871404	328.084
SUM_Image 33-5-2z	2h	2	0.373	4.415	145622	3.29359	44213.8	945.599	705.417	50340755	71363.1	0.61956	233.265
SUM_Image 33-6-2z	2h	2	0.373	5.364	119426	4.00154	29845	945.599	705.417	36903498	52314.5	0.570492	214.79
