# Supplementary material for: Transcytosis via the late endocytic pathway as a cell morphogenetic mechanism
Source: EMBO J. 2020 Jul 13;39(16):e105332. doi: 10.15252/embj.2020105332 (PMC7429744; doi:10.15252/embj.2020105332)
Supplement: Supplementary file 16 — Source Data for Figure 7 [file EMBJ-39-e105332-s014.xlsx]

## Sheet: Fig. 7D
	Track n_	X	Y	Distance	Velocity	Component	Velocity/4sec
1	1	130	142			Vesicle
2	1	133	148	0.865	0.433	Vesicle	0.10825
3	1	134	146	0.288	0.144	Vesicle	0.036
4	1	134	150	0.516	0.258	Vesicle	0.0645
5	1	136	156	0.816	0.408	Vesicle	0.102
6	1	134	156	0.258	0.129	Vesicle	0.03225
7	1	133	158	0.288	0.144	Vesicle	0.036
8	1	130	162	0.645	0.322	Vesicle	0.0805
9	1	128	157	0.695	0.347	Vesicle	0.08675
10	1	127	150	0.912	0.456	Vesicle	0.114
11	1	128	158	1.04	0.52	Vesicle	0.13
12	1	126	154	0.577	0.288	Vesicle	0.072
13	1	124	154	0.258	0.129	Vesicle	0.03225
14	1	124	163	1.161	0.581	Vesicle	0.14525
15	1	123	163	0.129	0.064	Vesicle	0.016
16	1	124	156	0.912	0.456	Vesicle	0.114
17	1	124	150	0.774	0.387	Vesicle	0.09675
18	1	120	164	1.878	0.939	Vesicle	0.23475
19	1	118	169	0.695	0.347	Vesicle	0.08675
20	1	124	172	0.865	0.433	Vesicle	0.10825
21	1	120	173	0.532	0.266	Vesicle	0.0665
22	1	124	177	0.73	0.365	Vesicle	0.09125
23	1	122	173	0.577	0.288	Vesicle	0.072
24	1	127	174	0.658	0.329	Vesicle	0.08225
25	1	129	177	0.465	0.233	Vesicle	0.05825
26	1	128	178	0.182	0.091	Vesicle	0.02275
27	1	120	174	1.154	0.577	Vesicle	0.14425
28	1	124	181	1.04	0.52	Vesicle	0.13
29	1	122	179	0.365	0.182	Vesicle	0.0455
30	1	120	177	0.365	0.182	Vesicle	0.0455
31	1	120	174	0.387	0.193	Vesicle	0.04825
32	1	121	176	0.288	0.144	Vesicle	0.036
33	1	122	180	0.532	0.266	Vesicle	0.0665
34	1	120	176	0.577	0.288	Vesicle	0.072
35	1	118	176	0.258	0.129	Vesicle	0.03225
36	1	121	172	0.645	0.322	Vesicle	0.0805
37	1	120	174	0.288	0.144	Vesicle	0.036
38	1	120	167	0.903	0.451	Vesicle	0.11275
39	1	124	175	1.154	0.577	Vesicle	0.14425
40	1	126	178	0.465	0.233	Vesicle	0.05825
41	1	126	178	0	0	Vesicle	0
42	1	124	180	0.365	0.182	Vesicle	0.0455
43	1	124	182	0.258	0.129	Vesicle	0.03225
44	1	126	187	0.695	0.347	Vesicle	0.08675
45	1	128	189	0.365	0.182	Vesicle	0.0455
46	1	129	193	0.532	0.266	Vesicle	0.0665
47	1	124	191	0.695	0.347	Vesicle	0.08675
48	1	127	193	0.465	0.233	Vesicle	0.05825
49	1	125	188	0.695	0.347	Vesicle	0.08675
50	1	126	187	0.182	0.091	Vesicle	0.02275
51	1	126	178	1.161	0.581	Vesicle	0.14525
52	1	128	180	0.365	0.182	Vesicle	0.0455
53	1	126	180	0.258	0.129	Vesicle	0.03225
54	1	128	177	0.465	0.233	Vesicle	0.05825
55	1	129	174	0.408	0.204	Vesicle	0.051
56	1	130	186	1.553	0.777	Vesicle	0.19425
57	1	130	182	0.516	0.258	Vesicle	0.0645
58	1	132	185	0.465	0.233	Vesicle	0.05825
59	1	133	188	0.408	0.204	Vesicle	0.051
60	1	138	190	0.695	0.347	Vesicle	0.08675
61	1	138	190	0	0	Vesicle	0
62	1	135	191	0.408	0.204	Vesicle	0.051
63	1	135	187	0.516	0.258	Vesicle	0.0645
64	1	134	190	0.408	0.204	Vesicle	0.051
65	1	132	181	1.189	0.595	Vesicle	0.14875
66	1	134	182	0.288	0.144	Vesicle	0.036
67	1	135	180	0.288	0.144	Vesicle	0.036
68	1	131	182	0.577	0.288	Vesicle	0.072
69	1	136	183	0.658	0.329	Vesicle	0.08225
70	1	133	180	0.547	0.274	Vesicle	0.0685
71	1	134	180	0.129	0.064	Vesicle	0.016
72	1	132	180	0.258	0.129	Vesicle	0.03225
73	1	134	182	0.365	0.182	Vesicle	0.0455
74	1	138	182	0.516	0.258	Vesicle	0.0645
75	1	136	186	0.577	0.288	Vesicle	0.072
76	1	135	188	0.288	0.144	Vesicle	0.036
77	1	136	188	0.129	0.064	Vesicle	0.016
78	1	134	192	0.577	0.288	Vesicle	0.072
79	1	133	196	0.532	0.266	Vesicle	0.0665
80	1	136	194	0.465	0.233	Vesicle	0.05825
81	1	137	190	0.532	0.266	Vesicle	0.0665
82	1	132	184	1.008	0.504	Vesicle	0.126
83	1	128	180	0.73	0.365	Vesicle	0.09125
84	1	126	184	0.577	0.288	Vesicle	0.072
85	1	126	184	0	0	Vesicle	0
86	1	124	176	1.064	0.532	Vesicle	0.133
87	1	125	184	1.04	0.52	Vesicle	0.13
88	1	126	186	0.288	0.144	Vesicle	0.036
89	1	124	184	0.365	0.182	Vesicle	0.0455
90	1	127	185	0.408	0.204	Vesicle	0.051
91	1	128	183	0.288	0.144	Vesicle	0.036
92	1	130	176	0.939	0.47	Vesicle	0.1175
93	1	133	179	0.547	0.274	Vesicle	0.0685
94	1	131	188	1.189	0.595	Vesicle	0.14875
95	1	131	194	0.774	0.387	Vesicle	0.09675
96	1	134	194	0.387	0.193	Vesicle	0.04825
97	1	133	188	0.785	0.392	Vesicle	0.098
98	1	134	188	0.129	0.064	Vesicle	0.016
99	1	134	189	0.129	0.064	Vesicle	0.016
100	1	136	192	0.465	0.233	Vesicle	0.05825
101	1	137	190	0.288	0.144	Vesicle	0.036
102	1	136	190	0.129	0.064	Vesicle	0.016
103	1	130	187	0.865	0.433	Vesicle	0.10825
104	1	132	194	0.939	0.47	Vesicle	0.1175
105	1	130	185	1.189	0.595	Vesicle	0.14875
106	1	130	190	0.645	0.322	Vesicle	0.0805
107	1	130	192	0.258	0.129	Vesicle	0.03225
108	1	128	194	0.365	0.182	Vesicle	0.0455
109	1	127	195	0.182	0.091	Vesicle	0.02275
110	1	124	193	0.465	0.233	Vesicle	0.05825
111	1	128	195	0.577	0.288	Vesicle	0.072
112	1	128	196	0.129	0.064	Vesicle	0.016
113	1	132	199	0.645	0.322	Vesicle	0.0805
114	1	132	192	0.903	0.451	Vesicle	0.11275
115	1	133	196	0.532	0.266	Vesicle	0.0665
116	1	134	199	0.408	0.204	Vesicle	0.051
117	1	135	197	0.288	0.144	Vesicle	0.036
118	1	133	198	0.288	0.144	Vesicle	0.036
119	1	138	205	1.11	0.555	Vesicle	0.13875
120	1	135	200	0.752	0.376	Vesicle	0.094
121	1	134	198	0.288	0.144	Vesicle	0.036
122	1	134	194	0.516	0.258	Vesicle	0.0645
123	1	134	192	0.258	0.129	Vesicle	0.03225
124	1	134	194	0.258	0.129	Vesicle	0.03225
125	1	135	196	0.288	0.144	Vesicle	0.036
126	1	141	201	1.008	0.504	Vesicle	0.126
127	1	140	208	0.912	0.456	Vesicle	0.114
128	1	141	206	0.288	0.144	Vesicle	0.036
129	1	140	206	0.129	0.064	Vesicle	0.016
130	1	139	208	0.288	0.144	Vesicle	0.036
131	1	142	208	0.387	0.193	Vesicle	0.04825
132	1	137	206	0.695	0.347	Vesicle	0.08675
133	1	138	202	0.532	0.266	Vesicle	0.0665
134	1	138	203	0.129	0.064	Vesicle	0.016
135	1	137	200	0.408	0.204	Vesicle	0.051
136	1	134	206	0.865	0.433	Vesicle	0.10825
137	1	134	210	0.516	0.258	Vesicle	0.0645
138	1	132	209	0.288	0.144	Vesicle	0.036
139	1	131	204	0.658	0.329	Vesicle	0.08225
140	1	130	208	0.532	0.266	Vesicle	0.0665
141	1	128	209	0.288	0.144	Vesicle	0.036
142	1	129	209	0.129	0.064	Vesicle	0.016
143	1	130	212	0.408	0.204	Vesicle	0.051
144	1	128	210	0.365	0.182	Vesicle	0.0455
145	1	129	211	0.182	0.091	Vesicle	0.02275
146	1	131	212	0.288	0.144	Vesicle	0.036
147	1	126	215	0.752	0.376	Vesicle	0.094
148	1	129	216	0.408	0.204	Vesicle	0.051
149	1	130	212	0.532	0.266	Vesicle	0.0665
150	1	131	210	0.288	0.144	Vesicle	0.036
151	1	134	214	0.645	0.322	Vesicle	0.0805
152	1	132	213	0.288	0.144	Vesicle	0.036
153	1	136	214	0.532	0.266	Vesicle	0.0665
154	1	135	212	0.288	0.144	Vesicle	0.036
155	1	138	210	0.465	0.233	Vesicle	0.05825
156	1	140	215	0.695	0.347	Vesicle	0.08675
157	1	138	216	0.288	0.144	Vesicle	0.036
158	1	142	218	0.577	0.288	Vesicle	0.072
159	1	142	218	0	0	Vesicle	0
160	1	142	217	0.129	0.064	Vesicle	0.016
161	1	138	217	0.516	0.258	Vesicle	0.0645
162	1	143	223	1.008	0.504	Vesicle	0.126
163	1	144	228	0.658	0.329	Vesicle	0.08225
164	1	141	225	0.547	0.274	Vesicle	0.0685
165	1	138	225	0.387	0.193	Vesicle	0.04825
166	1	136	228	0.465	0.233	Vesicle	0.05825
167	1	134	227	0.288	0.144	Vesicle	0.036
168	1	133	228	0.182	0.091	Vesicle	0.02275
169	1	129	232	0.73	0.365	Vesicle	0.09125
170	1	126	226	0.865	0.433	Vesicle	0.10825
171	1	128	232	0.816	0.408	Vesicle	0.102
172	1	126	230	0.365	0.182	Vesicle	0.0455
173	1	126	232	0.258	0.129	Vesicle	0.03225
174	1	125	232	0.129	0.064	Vesicle	0.016
175	1	127	228	0.577	0.288	Vesicle	0.072
176	1	123	231	0.645	0.322	Vesicle	0.0805
177	1	121	234	0.465	0.233	Vesicle	0.05825
178	1	118	233	0.408	0.204	Vesicle	0.051
179	1	123	239	1.008	0.504	Vesicle	0.126
180	1	120	238	0.408	0.204	Vesicle	0.051
181	1	124	237	0.532	0.266	Vesicle	0.0665
182	1	124	235	0.258	0.129	Vesicle	0.03225
183	1	124	238	0.387	0.193	Vesicle	0.04825
184	1	122	239	0.288	0.144	Vesicle	0.036
185	1	121	234	0.658	0.329	Vesicle	0.08225
186	2	118	197			Vesicle
187	2	124	199	0.816	0.408	Vesicle	0.102
188	2	124	199	0	0	Vesicle	0
189	2	124	201	0.258	0.129	Vesicle	0.03225
190	2	120	192	1.271	0.635	Vesicle	0.15875
191	2	122	198	0.816	0.408	Vesicle	0.102
192	2	127	210	1.677	0.839	Vesicle	0.20975
193	2	122	201	1.328	0.664	Vesicle	0.166
194	2	125	204	0.547	0.274	Vesicle	0.0685
195	2	124	209	0.658	0.329	Vesicle	0.08225
196	2	129	209	0.645	0.322	Vesicle	0.0805
197	2	126	208	0.408	0.204	Vesicle	0.051
198	2	122	204	0.73	0.365	Vesicle	0.09125
199	2	127	209	0.912	0.456	Vesicle	0.114
200	2	129	214	0.695	0.347	Vesicle	0.08675
201	2	129	216	0.258	0.129	Vesicle	0.03225
202	2	128	213	0.408	0.204	Vesicle	0.051
203	2	128	215	0.258	0.129	Vesicle	0.03225
204	2	128	219	0.516	0.258	Vesicle	0.0645
205	2	127	218	0.182	0.091	Vesicle	0.02275
206	2	124	214	0.645	0.322	Vesicle	0.0805
207	2	124	214	0	0	Vesicle	0
208	2	123	211	0.408	0.204	Vesicle	0.051
209	2	120	209	0.465	0.233	Vesicle	0.05825
210	2	118	210	0.288	0.144	Vesicle	0.036
211	2	119	208	0.288	0.144	Vesicle	0.036
212	2	116	209	0.408	0.204	Vesicle	0.051
213	2	116	208	0.129	0.064	Vesicle	0.016
214	2	114	210	0.365	0.182	Vesicle	0.0455
215	2	116	220	1.316	0.658	Vesicle	0.1645
216	2	114	212	1.064	0.532	Vesicle	0.133
217	2	112	214	0.365	0.182	Vesicle	0.0455
218	2	114	213	0.288	0.144	Vesicle	0.036
219	2	114	214	0.129	0.064	Vesicle	0.016
220	2	116	210	0.577	0.288	Vesicle	0.072
221	2	116	221	1.419	0.71	Vesicle	0.1775
222	3	85	112			Vesicle
223	3	76	121	1.642	0.821	Vesicle	0.20525
224	3	77	122	0.182	0.091	Vesicle	0.02275
225	3	75	124	0.365	0.182	Vesicle	0.0455
226	3	75	126	0.258	0.129	Vesicle	0.03225
227	3	79	130	0.73	0.365	Vesicle	0.09125
228	3	87	138	1.459	0.73	Vesicle	0.1825
229	3	90	139	0.408	0.204	Vesicle	0.051
230	3	87	138	0.408	0.204	Vesicle	0.051
231	3	91	144	0.93	0.465	Vesicle	0.11625
232	3	91	147	0.387	0.194	Vesicle	0.0485
233	3	96	150	0.752	0.376	Vesicle	0.094
234	3	98	159	1.189	0.595	Vesicle	0.14875
235	3	89	143	2.368	1.184	Vesicle	0.296
236	3	76	122	3.186	1.593	Vesicle	0.39825
237	3	73	116	0.865	0.433	Vesicle	0.10825
238	3	58	76	5.511	2.755	Vesicle	0.68875
239	3	60	72	0.577	0.288	Vesicle	0.072
240	3	57	80	1.102	0.551	Vesicle	0.13775
241	3	52	80	0.645	0.323	Vesicle	0.08075
242	3	57	76	0.826	0.413	Vesicle	0.10325
243	3	58	96	2.583	1.292	Vesicle	0.323
244	3	54	73	3.012	1.506	Vesicle	0.3765
245	3	67	36	5.059	2.53	Vesicle	0.6325
246	3	68	28	1.04	0.52	Vesicle	0.13
247	4	116	100			Vesicle
248	4	114	101	0.288	0.144	Vesicle	0.036
249	4	116	105	0.577	0.288	Vesicle	0.072
250	4	112	110	0.826	0.413	Vesicle	0.10325
251	4	114	107	0.465	0.233	Vesicle	0.05825
252	4	116	113	0.816	0.408	Vesicle	0.102
253	4	114	116	0.465	0.233	Vesicle	0.05825
254	4	116	115	0.288	0.144	Vesicle	0.036
255	4	114	111	0.577	0.288	Vesicle	0.072
256	4	117	100	1.471	0.735	Vesicle	0.18375
257	4	117	116	2.064	1.032	Vesicle	0.258
258	4	119	104	1.569	0.785	Vesicle	0.19625
259	4	116	100	0.645	0.323	Vesicle	0.08075
260	4	112	98	0.577	0.288	Vesicle	0.072
261	4	108	92	0.93	0.465	Vesicle	0.11625
262	4	114	101	1.395	0.698	Vesicle	0.1745
263	4	116	101	0.258	0.129	Vesicle	0.03225
264	4	117	106	0.658	0.329	Vesicle	0.08225
265	4	116	110	0.532	0.266	Vesicle	0.0665
266	4	116	113	0.387	0.194	Vesicle	0.0485
267	4	116	112	0.129	0.065	Vesicle	0.01625
268	4	117	114	0.288	0.144	Vesicle	0.036
269	4	116	114	0.129	0.065	Vesicle	0.01625
270	4	115	121	0.912	0.456	Vesicle	0.114
271	4	113	134	1.697	0.848	Vesicle	0.212
272	5	120	155			Vesicle
273	5	126	163	1.29	0.645	Vesicle	0.16125
274	5	135	182	2.712	1.356	Vesicle	0.339
275	5	130	169	1.797	0.898	Vesicle	0.2245
276	5	127	162	0.982	0.491	Vesicle	0.12275
277	5	122	157	0.912	0.456	Vesicle	0.114
278	5	131	162	1.328	0.664	Vesicle	0.166
279	5	128	170	1.102	0.551	Vesicle	0.13775
280	5	125	160	1.347	0.673	Vesicle	0.16825
281	5	124	158	0.288	0.144	Vesicle	0.036
282	5	130	169	1.616	0.808	Vesicle	0.202
283	5	128	174	0.695	0.347	Vesicle	0.08675
284	5	132	174	0.516	0.258	Vesicle	0.0645
285	5	134	178	0.577	0.288	Vesicle	0.072
286	5	135	185	0.912	0.456	Vesicle	0.114
287	5	130	176	1.328	0.664	Vesicle	0.166
288	5	133	180	0.645	0.323	Vesicle	0.08075
289	5	134	178	0.288	0.144	Vesicle	0.036
290	5	136	182	0.577	0.288	Vesicle	0.072
291	5	136	179	0.387	0.194	Vesicle	0.0485
292	5	134	171	1.064	0.532	Vesicle	0.133
293	5	129	162	1.328	0.664	Vesicle	0.166
294	5	132	173	1.471	0.735	Vesicle	0.18375
295	5	129	180	0.982	0.491	Vesicle	0.12275
296	5	126	184	0.645	0.323	Vesicle	0.08075
297	5	125	176	1.04	0.52	Vesicle	0.13
298	5	124	183	0.912	0.456	Vesicle	0.114
299	5	126	179	0.577	0.288	Vesicle	0.072
300	5	122	182	0.645	0.323	Vesicle	0.08075
301	5	126	183	0.532	0.266	Vesicle	0.0665
302	5	128	182	0.288	0.144	Vesicle	0.036
303	5	130	174	1.064	0.532	Vesicle	0.133
304	5	130	182	1.032	0.516	Vesicle	0.129
305	5	124	190	1.29	0.645	Vesicle	0.16125
306	5	120	188	0.577	0.288	Vesicle	0.072
307	5	134	190	1.824	0.912	Vesicle	0.228
308	5	137	190	0.387	0.194	Vesicle	0.0485
309	5	124	180	2.116	1.058	Vesicle	0.2645
310	5	123	176	0.532	0.266	Vesicle	0.0665
311	5	123	178	0.258	0.129	Vesicle	0.03225
312	5	126	178	0.387	0.194	Vesicle	0.0485
313	5	123	178	0.387	0.194	Vesicle	0.0485
314	5	132	182	1.271	0.635	Vesicle	0.15875
315	5	120	180	1.569	0.785	Vesicle	0.19625
316	5	118	174	0.816	0.408	Vesicle	0.102
317	5	130	175	1.553	0.777	Vesicle	0.19425
318	5	121	192	2.481	1.241	Vesicle	0.31025
319	6	117	143			Vesicle
320	6	117	156	1.677	0.839	Vesicle	0.20975
321	6	117	166	1.29	0.645	Vesicle	0.16125
322	6	122	174	1.217	0.608	Vesicle	0.152
323	6	121	176	0.288	0.144	Vesicle	0.036
324	6	120	172	0.532	0.266	Vesicle	0.0665
325	6	120	178	0.774	0.387	Vesicle	0.09675
326	6	120	178	0	0	Vesicle	0
327	6	120	182	0.516	0.258	Vesicle	0.0645
328	6	124	186	0.73	0.365	Vesicle	0.09125
329	6	124	194	1.032	0.516	Vesicle	0.129
330	6	127	202	1.102	0.551	Vesicle	0.13775
331	6	123	211	1.271	0.635	Vesicle	0.15875
332	6	126	208	0.547	0.274	Vesicle	0.0685
333	6	124	202	0.816	0.408	Vesicle	0.102
334	6	122	206	0.577	0.288	Vesicle	0.072
335	6	124	207	0.288	0.144	Vesicle	0.036
336	6	122	206	0.288	0.144	Vesicle	0.036
337	6	122	210	0.516	0.258	Vesicle	0.0645
338	6	122	210	0	0	Vesicle	0
339	6	125	208	0.465	0.233	Vesicle	0.05825
340	6	124	198	1.296	0.648	Vesicle	0.162
341	6	124	198	0	0	Vesicle	0
342	6	124	199	0.129	0.065	Vesicle	0.01625
343	6	122	193	0.816	0.408	Vesicle	0.102
344	6	122	196	0.387	0.194	Vesicle	0.0485
345	6	127	207	1.559	0.779	Vesicle	0.19475
346	6	124	198	1.224	0.612	Vesicle	0.153
347	6	126	200	0.365	0.182	Vesicle	0.0455
348	6	124	206	0.816	0.408	Vesicle	0.102
349	6	130	208	0.816	0.408	Vesicle	0.102
350	6	128	206	0.365	0.182	Vesicle	0.0455
351	6	124	208	0.577	0.288	Vesicle	0.072
352	6	126	207	0.288	0.144	Vesicle	0.036
353	6	127	212	0.658	0.329	Vesicle	0.08225
354	6	130	213	0.408	0.204	Vesicle	0.051
355	6	125	212	0.658	0.329	Vesicle	0.08225
356	6	128	213	0.408	0.204	Vesicle	0.051
357	6	128	216	0.387	0.194	Vesicle	0.0485
358	6	126	217	0.288	0.144	Vesicle	0.036
359	6	120	214	0.865	0.433	Vesicle	0.10825
360	6	126	210	0.93	0.465	Vesicle	0.11625
361	6	124	208	0.365	0.182	Vesicle	0.0455
362	6	114	213	1.442	0.721	Vesicle	0.18025
363	6	116	210	0.465	0.233	Vesicle	0.05825
364	6	118	209	0.288	0.144	Vesicle	0.036
365	6	118	210	0.129	0.065	Vesicle	0.01625
366	6	113	212	0.695	0.347	Vesicle	0.08675
367	6	112	214	0.288	0.144	Vesicle	0.036
368	6	114	217	0.465	0.233	Vesicle	0.05825
369	6	111	214	0.547	0.274	Vesicle	0.0685
370	6	109	215	0.288	0.144	Vesicle	0.036
371	6	112	218	0.547	0.274	Vesicle	0.0685
372	6	115	213	0.752	0.376	Vesicle	0.094
373	6	114	210	0.408	0.204	Vesicle	0.051
374	6	116	220	1.316	0.658	Vesicle	0.1645
375	6	115	213	0.912	0.456	Vesicle	0.114
376	7	119	148			Vesicle
377	7	124	143	0.912	0.456	Vesicle	0.114
378	7	115	152	1.642	0.821	Vesicle	0.20525
379	7	119	156	0.73	0.365	Vesicle	0.09125
380	7	118	163	0.912	0.456	Vesicle	0.114
381	7	119	170	0.912	0.456	Vesicle	0.114
382	7	119	167	0.387	0.194	Vesicle	0.0485
383	7	129	184	2.544	1.272	Vesicle	0.318
384	7	115	175	2.147	1.073	Vesicle	0.26825
385	7	120	175	0.645	0.323	Vesicle	0.08075
386	8	116	96			Vesicle
387	8	115	91	0.658	0.329	Vesicle	0.08225
388	8	114	91	0.129	0.065	Vesicle	0.01625
389	8	115	91	0.129	0.065	Vesicle	0.01625
390	8	114	106	1.939	0.97	Vesicle	0.2425
391	8	112	93	1.697	0.848	Vesicle	0.212
392	8	113	90	0.408	0.204	Vesicle	0.051
393	8	120	86	1.04	0.52	Vesicle	0.13
394	8	120	92	0.774	0.387	Vesicle	0.09675
395	8	117	88	0.645	0.323	Vesicle	0.08075
396	8	113	90	0.577	0.288	Vesicle	0.072
397	8	112	90	0.129	0.065	Vesicle	0.01625
398	8	113	89	0.182	0.091	Vesicle	0.02275
399	8	119	85	0.93	0.465	Vesicle	0.11625
400	8	113	89	0.93	0.465	Vesicle	0.11625
401	8	105	93	1.154	0.577	Vesicle	0.14425
402	8	109	88	0.826	0.413	Vesicle	0.10325
403	8	105	95	1.04	0.52	Vesicle	0.13
404	8	112	91	1.04	0.52	Vesicle	0.13
405	8	114	83	1.064	0.532	Vesicle	0.133
406	8	114	81	0.258	0.129	Vesicle	0.03225
407	8	114	80	0.129	0.065	Vesicle	0.01625
408	8	114	77	0.387	0.194	Vesicle	0.0485
409	8	112	79	0.365	0.182	Vesicle	0.0455
410	8	109	81	0.465	0.233	Vesicle	0.05825
411	8	109	86	0.645	0.323	Vesicle	0.08075
412	8	110	80	0.785	0.392	Vesicle	0.098
413	8	108	75	0.695	0.347	Vesicle	0.08675
414	8	110	80	0.695	0.347	Vesicle	0.08675
415	8	108	80	0.258	0.129	Vesicle	0.03225
416	8	108	79	0.129	0.065	Vesicle	0.01625
417	8	108	82	0.387	0.194	Vesicle	0.0485
418	8	110	85	0.465	0.233	Vesicle	0.05825
419	8	109	86	0.182	0.091	Vesicle	0.02275
420	8	109	90	0.516	0.258	Vesicle	0.0645
421	8	108	86	0.532	0.266	Vesicle	0.0665
422	8	110	88	0.365	0.182	Vesicle	0.0455
423	8	110	88	0	0	Vesicle	0
424	8	108	86	0.365	0.182	Vesicle	0.0455
425	8	110	88	0.365	0.182	Vesicle	0.0455
426	8	111	80	1.04	0.52	Vesicle	0.13
427	8	112	80	0.129	0.065	Vesicle	0.01625
428	8	112	92	1.548	0.774	Vesicle	0.1935
429	8	114	86	0.816	0.408	Vesicle	0.102
430	8	110	81	0.826	0.413	Vesicle	0.10325
431	8	108	82	0.288	0.144	Vesicle	0.036
432	8	108	77	0.645	0.323	Vesicle	0.08075
433	8	110	76	0.288	0.144	Vesicle	0.036
434	8	111	80	0.532	0.266	Vesicle	0.0665
435	8	111	80	0	0	Vesicle	0
436	8	109	82	0.365	0.182	Vesicle	0.0455
437	8	110	84	0.288	0.144	Vesicle	0.036
438	8	112	86	0.365	0.182	Vesicle	0.0455
439	8	110	86	0.258	0.129	Vesicle	0.03225
440	8	113	86	0.387	0.194	Vesicle	0.0485
441	8	112	88	0.288	0.144	Vesicle	0.036
442	8	116	89	0.532	0.266	Vesicle	0.0665
443	8	113	84	0.752	0.376	Vesicle	0.094
444	8	114	87	0.408	0.204	Vesicle	0.051
445	8	112	82	0.695	0.347	Vesicle	0.08675
446	8	112	83	0.129	0.065	Vesicle	0.01625
447	8	112	82	0.129	0.065	Vesicle	0.01625
448	8	111	87	0.658	0.329	Vesicle	0.08225
449	9	114	152			Vesicle
450	9	118	147	0.826	0.413	Vesicle	0.10325
451	9	117	147	0.129	0.065	Vesicle	0.01625
452	9	117	151	0.516	0.258	Vesicle	0.0645
453	9	118	149	0.288	0.144	Vesicle	0.036
454	9	111	142	1.277	0.639	Vesicle	0.15975
455	9	113	148	0.816	0.408	Vesicle	0.102
456	9	115	162	1.824	0.912	Vesicle	0.228
457	9	118	149	1.721	0.861	Vesicle	0.21525
458	9	118	163	1.806	0.903	Vesicle	0.22575
459	9	118	153	1.29	0.645	Vesicle	0.16125
460	9	121	143	1.347	0.673	Vesicle	0.16825
461	9	118	144	0.408	0.204	Vesicle	0.051
462	9	118	146	0.258	0.129	Vesicle	0.03225
463	9	115	154	1.102	0.551	Vesicle	0.13775
464	9	121	144	1.504	0.752	Vesicle	0.188
465	9	119	144	0.258	0.129	Vesicle	0.03225
466	9	117	151	0.939	0.47	Vesicle	0.1175
467	9	118	156	0.658	0.329	Vesicle	0.08225
468	9	114	151	0.826	0.413	Vesicle	0.10325
469	9	115	156	0.658	0.329	Vesicle	0.08225
470	9	115	157	0.129	0.065	Vesicle	0.01625
471	9	108	162	1.11	0.555	Vesicle	0.13875
472	9	132	163	3.099	1.549	Vesicle	0.38725
473	9	132	162	0.129	0.065	Vesicle	0.01625
474	9	129	161	0.408	0.204	Vesicle	0.051
475	9	127	151	1.316	0.658	Vesicle	0.1645
476	9	135	169	2.541	1.271	Vesicle	0.31775
477	9	135	172	0.387	0.194	Vesicle	0.0485
478	9	129	182	1.504	0.752	Vesicle	0.188
479	9	124	194	1.677	0.839	Vesicle	0.20975
480	9	127	197	0.547	0.274	Vesicle	0.0685
481	9	123	187	1.389	0.695	Vesicle	0.17375
482	9	137	173	2.554	1.277	Vesicle	0.31925
483	9	136	186	1.682	0.841	Vesicle	0.21025
484	10	102	102			Vesicle
485	10	104	97	0.695	0.347	Vesicle	0.08675
486	10	103	92	0.658	0.329	Vesicle	0.08225
487	10	98	95	0.752	0.376	Vesicle	0.094
488	10	88	104	1.736	0.868	Vesicle	0.217
489	10	89	102	0.288	0.144	Vesicle	0.036
490	10	90	103	0.182	0.091	Vesicle	0.02275
491	10	94	107	0.73	0.365	Vesicle	0.09125
492	10	93	103	0.532	0.266	Vesicle	0.0665
493	10	91	105	0.365	0.182	Vesicle	0.0455
494	10	93	102	0.465	0.233	Vesicle	0.05825
495	10	96	102	0.387	0.193	Vesicle	0.04825
496	10	92	98	0.73	0.365	Vesicle	0.09125
497	10	93	100	0.288	0.144	Vesicle	0.036
498	10	91	103	0.465	0.233	Vesicle	0.05825
499	10	90	103	0.129	0.064	Vesicle	0.016
500	10	89	100	0.408	0.204	Vesicle	0.051
501	10	86	100	0.387	0.193	Vesicle	0.04825
502	10	86	102	0.258	0.129	Vesicle	0.03225
503	10	88	101	0.288	0.144	Vesicle	0.036
504	10	90	100	0.288	0.144	Vesicle	0.036
505	10	89	95	0.658	0.329	Vesicle	0.08225
506	10	89	94	0.129	0.064	Vesicle	0.016
507	10	87	96	0.365	0.182	Vesicle	0.0455
508	10	88	99	0.408	0.204	Vesicle	0.051
509	10	88	97	0.258	0.129	Vesicle	0.03225
510	10	88	96	0.129	0.064	Vesicle	0.016
511	10	84	100	0.73	0.365	Vesicle	0.09125
512	10	88	100	0.516	0.258	Vesicle	0.0645
513	10	90	99	0.288	0.144	Vesicle	0.036
514	10	90	100	0.129	0.064	Vesicle	0.016
515	10	91	102	0.288	0.144	Vesicle	0.036
516	10	91	98	0.516	0.258	Vesicle	0.0645
517	10	92	97	0.182	0.091	Vesicle	0.02275
518	10	92	96	0.129	0.064	Vesicle	0.016
519	10	96	98	0.577	0.288	Vesicle	0.072
520	10	97	98	0.129	0.064	Vesicle	0.016
521	10	92	106	1.217	0.608	Vesicle	0.152
522	11	110	132			Vesicle
523	11	112	136	0.577	0.288	Vesicle	0.072
524	11	110	139	0.465	0.233	Vesicle	0.05825
525	11	110	132	0.903	0.451	Vesicle	0.11275
526	11	111	134	0.288	0.144	Vesicle	0.036
527	11	110	124	1.296	0.648	Vesicle	0.162
528	11	110	140	2.064	1.032	Vesicle	0.258
529	11	111	134	0.785	0.392	Vesicle	0.098
530	11	110	133	0.182	0.091	Vesicle	0.02275
531	11	112	136	0.465	0.233	Vesicle	0.05825
532	11	108	140	0.73	0.365	Vesicle	0.09125
533	11	110	137	0.465	0.233	Vesicle	0.05825
534	11	110	144	0.903	0.451	Vesicle	0.11275
535	11	114	153	1.271	0.635	Vesicle	0.15875
536	11	116	148	0.695	0.347	Vesicle	0.08675
537	11	114	144	0.577	0.288	Vesicle	0.072
538	11	114	136	1.032	0.516	Vesicle	0.129
539	11	111	134	0.465	0.233	Vesicle	0.05825
540	11	108	122	1.596	0.798	Vesicle	0.1995
541	11	108	126	0.516	0.258	Vesicle	0.0645
542	11	106	133	0.939	0.47	Vesicle	0.1175
543	11	105	129	0.532	0.266	Vesicle	0.0665
544	11	106	124	0.658	0.329	Vesicle	0.08225
545	11	107	126	0.288	0.144	Vesicle	0.036
546	11	102	130	0.826	0.413	Vesicle	0.10325
547	11	104	137	0.939	0.47	Vesicle	0.1175
548	11	108	131	0.93	0.465	Vesicle	0.11625
549	11	110	130	0.288	0.144	Vesicle	0.036
550	11	108	128	0.365	0.182	Vesicle	0.0455
551	11	108	128	0	0	Vesicle	0
552	12	117	84			Vesicle
553	12	115	88	0.577	0.288	Vesicle	0.072
554	12	116	92	0.532	0.266	Vesicle	0.0665
555	12	114	104	1.569	0.785	Vesicle	0.19625
556	12	115	92	1.553	0.777	Vesicle	0.19425
557	12	116	118	3.356	1.678	Vesicle	0.4195
558	12	119	121	0.547	0.274	Vesicle	0.0685
559	12	114	120	0.658	0.329	Vesicle	0.08225
560	12	114	110	1.29	0.645	Vesicle	0.16125
561	12	116	109	0.288	0.144	Vesicle	0.036
562	12	117	98	1.425	0.712	Vesicle	0.178
563	12	116	94	0.532	0.266	Vesicle	0.0665
564	12	114	96	0.365	0.182	Vesicle	0.0455
565	12	112	97	0.288	0.144	Vesicle	0.036
566	12	110	101	0.577	0.288	Vesicle	0.072
567	12	110	103	0.258	0.129	Vesicle	0.03225
568	12	112	104	0.288	0.144	Vesicle	0.036
569	12	112	116	1.548	0.774	Vesicle	0.1935
570	12	113	124	1.04	0.52	Vesicle	0.13
571	12	116	96	3.633	1.816	Vesicle	0.454
572	12	116	99	0.387	0.193	Vesicle	0.04825
573	12	114	100	0.288	0.144	Vesicle	0.036
574	12	115	102	0.288	0.144	Vesicle	0.036
575	13	110	88			Vesicle
576	13	106	90	0.577	0.288	Vesicle	0.072
577	13	102	86	0.73	0.365	Vesicle	0.09125
578	13	101	88	0.288	0.144	Vesicle	0.036
579	13	103	84	0.577	0.288	Vesicle	0.072
580	13	104	84	0.129	0.064	Vesicle	0.016
581	13	104	84	0	0	Vesicle	0
582	13	104	84	0	0	Vesicle	0
583	13	106	85	0.288	0.144	Vesicle	0.036
584	13	104	79	0.816	0.408	Vesicle	0.102
585	13	102	84	0.695	0.347	Vesicle	0.08675
586	13	102	88	0.516	0.258	Vesicle	0.0645
587	13	104	83	0.695	0.347	Vesicle	0.08675
588	13	97	83	0.903	0.451	Vesicle	0.11275
589	13	98	79	0.532	0.266	Vesicle	0.0665
590	13	102	83	0.73	0.365	Vesicle	0.09125
591	13	101	79	0.532	0.266	Vesicle	0.0665
592	13	100	80	0.182	0.091	Vesicle	0.02275
593	13	100	84	0.516	0.258	Vesicle	0.0645
594	13	100	83	0.129	0.064	Vesicle	0.016
595	13	102	86	0.465	0.233	Vesicle	0.05825
596	13	104	89	0.465	0.233	Vesicle	0.05825
597	13	102	89	0.258	0.129	Vesicle	0.03225
598	13	102	86	0.387	0.193	Vesicle	0.04825
599	13	104	87	0.288	0.144	Vesicle	0.036
600	13	104	88	0.129	0.064	Vesicle	0.016
601	13	104	87	0.129	0.064	Vesicle	0.016
602	13	104	90	0.387	0.193	Vesicle	0.04825
603	13	102	101	1.442	0.721	Vesicle	0.18025
604	13	102	102	0.129	0.064	Vesicle	0.016
605	13	112	117	2.326	1.163	Vesicle	0.29075
606	13	111	121	0.532	0.266	Vesicle	0.0665
607	13	109	125	0.577	0.288	Vesicle	0.072
608	13	107	116	1.189	0.595	Vesicle	0.14875
609	13	110	108	1.102	0.551	Vesicle	0.13775
610	13	109	128	2.583	1.292	Vesicle	0.323
611	13	108	125	0.408	0.204	Vesicle	0.051
612	13	108	122	0.387	0.193	Vesicle	0.04825
613	13	106	125	0.465	0.233	Vesicle	0.05825
614	13	107	127	0.288	0.144	Vesicle	0.036
615	14	116	146			Vesicle
616	14	108	138	1.459	0.73	Vesicle	0.1825
617	14	114	142	0.93	0.465	Vesicle	0.11625
618	14	108	143	0.785	0.392	Vesicle	0.098
619	14	107	142	0.182	0.091	Vesicle	0.02275
620	14	103	139	0.645	0.322	Vesicle	0.0805
621	14	103	139	0	0	Vesicle	0
622	14	102	138	0.182	0.091	Vesicle	0.02275
623	14	103	134	0.532	0.266	Vesicle	0.0665
624	14	102	135	0.182	0.091	Vesicle	0.02275
625	14	101	134	0.182	0.091	Vesicle	0.02275
626	14	98	125	1.224	0.612	Vesicle	0.153
627	14	98	120	0.645	0.322	Vesicle	0.0805
628	14	97	117	0.408	0.204	Vesicle	0.051
629	14	98	113	0.532	0.266	Vesicle	0.0665
630	14	98	104	1.161	0.581	Vesicle	0.14525
631	14	104	96	1.29	0.645	Vesicle	0.16125
632	14	102	88	1.064	0.532	Vesicle	0.133
633	14	103	88	0.129	0.065	Vesicle	0.01625
634	15	122	124			Vesicle
635	15	123	113	1.425	0.712	Vesicle	0.178
636	15	122	119	0.785	0.392	Vesicle	0.098
637	15	122	138	2.451	1.226	Vesicle	0.3065
638	15	122	142	0.516	0.258	Vesicle	0.0645
639	15	125	128	1.847	0.923	Vesicle	0.23075
640	15	124	143	1.939	0.97	Vesicle	0.2425
641	15	122	137	0.816	0.408	Vesicle	0.102
642	15	122	137	0	0	Vesicle	0
643	15	125	131	0.865	0.433	Vesicle	0.10825
644	15	127	126	0.695	0.347	Vesicle	0.08675
645	15	125	130	0.577	0.288	Vesicle	0.072
646	15	126	122	1.04	0.52	Vesicle	0.13
647	15	123	141	2.481	1.241	Vesicle	0.31025
648	15	129	139	0.816	0.408	Vesicle	0.102
649	15	130	131	1.04	0.52	Vesicle	0.13
650	15	131	144	1.682	0.841	Vesicle	0.21025
651	15	134	141	0.547	0.274	Vesicle	0.0685
652	15	131	130	1.471	0.735	Vesicle	0.18375
653	15	125	124	1.095	0.547	Vesicle	0.13675
654	15	131	128	0.93	0.465	Vesicle	0.11625
655	15	129	128	0.258	0.129	Vesicle	0.03225
656	15	129	133	0.645	0.323	Vesicle	0.08075
657	15	131	132	0.288	0.144	Vesicle	0.036
658	15	126	146	1.918	0.959	Vesicle	0.23975
659	15	131	159	1.797	0.898	Vesicle	0.2245
660	15	129	157	0.365	0.182	Vesicle	0.0455
661	15	128	151	0.785	0.392	Vesicle	0.098
662	15	130	148	0.465	0.233	Vesicle	0.05825
663	15	122	134	2.08	1.04	Vesicle	0.26
664	15	127	135	0.658	0.329	Vesicle	0.08225
665	15	130	143	1.102	0.551	Vesicle	0.13775
666	15	129	148	0.658	0.329	Vesicle	0.08225
667	15	130	151	0.408	0.204	Vesicle	0.051
668	15	127	141	1.347	0.673	Vesicle	0.16825
669	15	131	161	2.631	1.316	Vesicle	0.329
670	15	127	144	2.253	1.126	Vesicle	0.2815
671	15	126	146	0.288	0.144	Vesicle	0.036
672	15	126	137	1.161	0.581	Vesicle	0.14525
673	15	126	137	0	0	Vesicle	0
674	15	126	137	0	0	Vesicle	0
675	15	127	137	0.129	0.065	Vesicle	0.01625
676	15	127	138	0.129	0.065	Vesicle	0.01625
677	15	126	141	0.408	0.204	Vesicle	0.051
678	15	121	121	2.659	1.33	Vesicle	0.3325
679	15	126	133	1.677	0.839	Vesicle	0.20975
680	15	127	146	1.682	0.841	Vesicle	0.21025
681	15	128	153	0.912	0.456	Vesicle	0.114
682	15	124	143	1.389	0.695	Vesicle	0.17375
683	15	127	141	0.465	0.233	Vesicle	0.05825
684	15	129	150	1.189	0.595	Vesicle	0.14875
685	15	127	147	0.465	0.233	Vesicle	0.05825
686	15	128	143	0.532	0.266	Vesicle	0.0665
687	15	130	140	0.465	0.233	Vesicle	0.05825
688	15	128	140	0.258	0.129	Vesicle	0.03225
689	16	145	202			Vesicle
690	16	148	218	2.1	1.05	Vesicle	0.2625
691	16	148	222	0.516	0.258	Vesicle	0.0645
692	16	153	231	1.328	0.664	Vesicle	0.166
693	16	148	231	0.645	0.323	Vesicle	0.08075
694	16	147	228	0.408	0.204	Vesicle	0.051
695	16	148	226	0.288	0.144	Vesicle	0.036
696	16	149	233	0.912	0.456	Vesicle	0.114
697	16	148	225	1.04	0.52	Vesicle	0.13
698	16	147	229	0.532	0.266	Vesicle	0.0665
699	16	153	238	1.395	0.698	Vesicle	0.1745
700	16	157	237	0.532	0.266	Vesicle	0.0665
701	16	156	243	0.785	0.392	Vesicle	0.098
702	16	157	242	0.182	0.091	Vesicle	0.02275
703	16	157	244	0.258	0.129	Vesicle	0.03225
704	16	155	245	0.288	0.144	Vesicle	0.036
705	16	153	241	0.577	0.288	Vesicle	0.072
706	16	156	247	0.865	0.433	Vesicle	0.10825
707	16	153	240	0.982	0.491	Vesicle	0.12275
708	16	153	242	0.258	0.129	Vesicle	0.03225
709	16	153	240	0.258	0.129	Vesicle	0.03225
710	16	154	244	0.532	0.266	Vesicle	0.0665
711	16	151	246	0.465	0.233	Vesicle	0.05825
712	16	151	249	0.387	0.194	Vesicle	0.0485
713	16	156	251	0.695	0.347	Vesicle	0.08675
714	16	151	250	0.658	0.329	Vesicle	0.08225
715	16	152	241	1.168	0.584	Vesicle	0.146
716	16	153	247	0.785	0.392	Vesicle	0.098
717	16	153	248	0.129	0.065	Vesicle	0.01625
718	16	148	250	0.695	0.347	Vesicle	0.08675
719	16	149	255	0.658	0.329	Vesicle	0.08225
720	16	147	253	0.365	0.182	Vesicle	0.0455
721	16	149	252	0.288	0.144	Vesicle	0.036
722	16	147	246	0.816	0.408	Vesicle	0.102
723	16	148	249	0.408	0.204	Vesicle	0.051
724	16	145	244	0.752	0.376	Vesicle	0.094
725	16	146	247	0.408	0.204	Vesicle	0.051
726	16	147	247	0.129	0.065	Vesicle	0.01625
727	16	147	247	0	0	Vesicle	0
728	16	147	245	0.258	0.129	Vesicle	0.03225
729	16	147	250	0.645	0.323	Vesicle	0.08075
730	16	147	250	0	0	Vesicle	0
731	16	146	256	0.785	0.392	Vesicle	0.098
732	16	151	254	0.695	0.347	Vesicle	0.08675
733	16	153	257	0.465	0.233	Vesicle	0.05825
734	16	152	258	0.182	0.091	Vesicle	0.02275
735	16	153	259	0.182	0.091	Vesicle	0.02275
736	16	154	258	0.182	0.091	Vesicle	0.02275
737	16	154	261	0.387	0.194	Vesicle	0.0485
738	16	153	269	1.04	0.52	Vesicle	0.13
739	16	153	270	0.129	0.065	Vesicle	0.01625
740	16	153	277	0.903	0.452	Vesicle	0.113
741	16	153	271	0.774	0.387	Vesicle	0.09675
742	16	155	271	0.258	0.129	Vesicle	0.03225
743	16	153	273	0.365	0.182	Vesicle	0.0455
744	16	151	273	0.258	0.129	Vesicle	0.03225
745	16	153	281	1.064	0.532	Vesicle	0.133
746	16	151	277	0.577	0.288	Vesicle	0.072
747	16	148	277	0.387	0.194	Vesicle	0.0485
748	17	157	62			Vesicle
749	17	161	61	0.532	0.266	Vesicle	0.0665
750	17	161	61	0	0	Vesicle	0
751	17	159	61	0.258	0.129	Vesicle	0.03225
752	17	159	60	0.129	0.065	Vesicle	0.01625
753	17	163	60	0.516	0.258	Vesicle	0.0645
754	17	163	60	0	0	Vesicle	0
755	17	165	59	0.288	0.144	Vesicle	0.036
756	17	170	50	1.328	0.664	Vesicle	0.166
757	17	170	51	0.129	0.065	Vesicle	0.01625
758	17	176	51	0.774	0.387	Vesicle	0.09675
759	18	144	147			Vesicle
760	18	143	153	0.785	0.392	Vesicle	0.098
761	18	142	151	0.288	0.144	Vesicle	0.036
762	18	140	158	0.939	0.47	Vesicle	0.1175
763	18	142	154	0.577	0.288	Vesicle	0.072
764	18	141	155	0.182	0.091	Vesicle	0.02275
765	18	143	160	0.695	0.347	Vesicle	0.08675
766	18	146	177	2.227	1.113	Vesicle	0.27825
767	18	147	169	1.04	0.52	Vesicle	0.13
768	18	144	159	1.347	0.673	Vesicle	0.16825
769	18	147	161	0.465	0.233	Vesicle	0.05825
770	18	144	160	0.408	0.204	Vesicle	0.051
771	18	147	156	0.645	0.323	Vesicle	0.08075
772	18	146	161	0.658	0.329	Vesicle	0.08225
773	18	144	163	0.365	0.182	Vesicle	0.0455
774	18	142	159	0.577	0.288	Vesicle	0.072
775	18	144	155	0.577	0.288	Vesicle	0.072
776	18	145	151	0.532	0.266	Vesicle	0.0665
777	18	145	154	0.387	0.194	Vesicle	0.0485
778	18	145	154	0	0	Vesicle	0
779	18	148	151	0.547	0.274	Vesicle	0.0685
780	18	145	154	0.547	0.274	Vesicle	0.0685
781	18	146	167	1.682	0.841	Vesicle	0.21025
782	18	143	158	1.224	0.612	Vesicle	0.153
783	18	144	152	0.785	0.392	Vesicle	0.098
784	18	148	149	0.645	0.323	Vesicle	0.08075
785	18	149	149	0.129	0.065	Vesicle	0.01625
786	18	152	152	0.547	0.274	Vesicle	0.0685
787	18	144	156	1.154	0.577	Vesicle	0.14425
788	18	143	155	0.182	0.091	Vesicle	0.02275
789	18	145	147	1.064	0.532	Vesicle	0.133
790	18	147	153	0.816	0.408	Vesicle	0.102
791	18	144	154	0.408	0.204	Vesicle	0.051
792	18	143	145	1.168	0.584	Vesicle	0.146
793	18	144	152	0.912	0.456	Vesicle	0.114
794	18	144	141	1.419	0.71	Vesicle	0.1775
795	18	142	142	0.288	0.144	Vesicle	0.036
796	18	147	152	1.442	0.721	Vesicle	0.18025
797	18	148	144	1.04	0.52	Vesicle	0.13
798	18	148	143	0.129	0.065	Vesicle	0.01625
799	18	146	164	2.721	1.361	Vesicle	0.34025
800	18	146	149	1.935	0.968	Vesicle	0.242
801	18	146	147	0.258	0.129	Vesicle	0.03225
802	18	149	149	0.465	0.233	Vesicle	0.05825
803	18	149	151	0.258	0.129	Vesicle	0.03225
804	18	146	152	0.408	0.204	Vesicle	0.051
805	18	147	141	1.425	0.712	Vesicle	0.178
806	18	148	147	0.785	0.392	Vesicle	0.098
807	18	149	158	1.425	0.712	Vesicle	0.178
808	18	147	141	2.208	1.104	Vesicle	0.276
809	18	147	148	0.903	0.452	Vesicle	0.113
810	18	148	143	0.658	0.329	Vesicle	0.08225
811	18	155	143	0.903	0.452	Vesicle	0.113
812	18	148	132	1.682	0.841	Vesicle	0.21025
813	18	151	127	0.752	0.376	Vesicle	0.094
814	18	150	130	0.408	0.204	Vesicle	0.051
815	18	145	132	0.695	0.347	Vesicle	0.08675
816	18	144	136	0.532	0.266	Vesicle	0.0665
817	18	139	135	0.658	0.329	Vesicle	0.08225
818	18	145	118	2.326	1.163	Vesicle	0.29075
819	18	142	120	0.465	0.233	Vesicle	0.05825
820	18	139	129	1.224	0.612	Vesicle	0.153
821	18	139	132	0.387	0.194	Vesicle	0.0485
822	18	141	142	1.316	0.658	Vesicle	0.1645
823	18	144	143	0.408	0.204	Vesicle	0.051
824	18	142	134	1.189	0.595	Vesicle	0.14875
825	18	138	129	0.826	0.413	Vesicle	0.10325
826	18	140	126	0.465	0.233	Vesicle	0.05825
827	18	135	127	0.658	0.329	Vesicle	0.08225
828	18	140	123	0.826	0.413	Vesicle	0.10325
829	18	141	116	0.912	0.456	Vesicle	0.114
830	18	141	113	0.387	0.194	Vesicle	0.0485
831	18	150	117	1.271	0.635	Vesicle	0.15875
832	18	147	119	0.465	0.233	Vesicle	0.05825
833	18	146	115	0.532	0.266	Vesicle	0.0665
834	18	147	119	0.532	0.266	Vesicle	0.0665
835	18	147	109	1.29	0.645	Vesicle	0.16125
836	18	148	99	1.296	0.648	Vesicle	0.162
837	18	149	94	0.658	0.329	Vesicle	0.08225
838	18	147	115	2.721	1.361	Vesicle	0.34025
839	18	148	102	1.682	0.841	Vesicle	0.21025
840	18	150	99	0.465	0.233	Vesicle	0.05825
841	18	147	103	0.645	0.323	Vesicle	0.08075
842	18	149	107	0.577	0.288	Vesicle	0.072
843	18	141	142	4.631	2.316	Vesicle	0.579
844	18	141	175	4.257	2.128	Vesicle	0.532
845	18	141	167	1.032	0.516	Vesicle	0.129
846	18	139	171	0.577	0.288	Vesicle	0.072
847	18	139	169	0.258	0.129	Vesicle	0.03225
848	18	140	167	0.288	0.144	Vesicle	0.036
849	18	142	165	0.365	0.182	Vesicle	0.0455
850	18	142	153	1.548	0.774	Vesicle	0.1935
851	18	142	153	0	0	Vesicle	0
852	18	138	159	0.93	0.465	Vesicle	0.11625
853	18	136	163	0.577	0.288	Vesicle	0.072
854	18	139	171	1.102	0.551	Vesicle	0.13775
855	18	140	179	1.04	0.52	Vesicle	0.13
856	18	140	181	0.258	0.129	Vesicle	0.03225
857	18	137	180	0.408	0.204	Vesicle	0.051
858	18	140	185	0.752	0.376	Vesicle	0.094
859	18	135	175	1.442	0.721	Vesicle	0.18025
860	18	139	173	0.577	0.288	Vesicle	0.072
861	18	136	178	0.752	0.376	Vesicle	0.094
862	18	138	178	0.258	0.129	Vesicle	0.03225
863	18	139	183	0.658	0.329	Vesicle	0.08225
864	18	139	183	0	0	Vesicle	0
865	18	137	168	1.952	0.976	Vesicle	0.244
866	18	137	172	0.516	0.258	Vesicle	0.0645
867	18	141	174	0.577	0.288	Vesicle	0.072
868	18	138	172	0.465	0.233	Vesicle	0.05825
869	18	137	174	0.288	0.144	Vesicle	0.036
870	18	137	163	1.419	0.71	Vesicle	0.1775
871	18	132	179	2.162	1.081	Vesicle	0.27025
872	18	136	170	1.271	0.635	Vesicle	0.15875
873	18	137	169	0.182	0.091	Vesicle	0.02275
874	18	138	173	0.532	0.266	Vesicle	0.0665
875	18	134	168	0.826	0.413	Vesicle	0.10325
876	18	137	165	0.547	0.274	Vesicle	0.0685
877	18	136	171	0.785	0.392	Vesicle	0.098
878	18	136	171	0	0	Vesicle	0
879	18	134	162	1.189	0.595	Vesicle	0.14875
880	18	141	153	1.471	0.735	Vesicle	0.18375
881	18	141	151	0.258	0.129	Vesicle	0.03225
882	18	141	145	0.774	0.387	Vesicle	0.09675
883	18	140	147	0.288	0.144	Vesicle	0.036
884	18	139	142	0.658	0.329	Vesicle	0.08225
885	18	139	136	0.774	0.387	Vesicle	0.09675
886	18	141	135	0.288	0.144	Vesicle	0.036
887	18	145	123	1.632	0.816	Vesicle	0.204
888	18	140	127	0.826	0.413	Vesicle	0.10325
889	18	142	123	0.577	0.288	Vesicle	0.072
890	18	143	125	0.288	0.144	Vesicle	0.036
891	18	146	133	1.102	0.551	Vesicle	0.13775
892	18	138	122	1.755	0.877	Vesicle	0.21925
893	18	144	121	0.785	0.392	Vesicle	0.098
894	18	144	103	2.322	1.161	Vesicle	0.29025
895	18	146	98	0.695	0.347	Vesicle	0.08675
896	18	141	120	2.91	1.455	Vesicle	0.36375
897	18	144	116	0.645	0.323	Vesicle	0.08075
898	18	142	125	1.189	0.595	Vesicle	0.14875
899	18	138	134	1.271	0.635	Vesicle	0.15875
900	18	138	133	0.129	0.065	Vesicle	0.01625
901	19	133	192			Vesicle
902	19	130	181	1.471	0.735	Vesicle	0.18375
903	19	128	185	0.577	0.288	Vesicle	0.072
904	19	128	188	0.387	0.194	Vesicle	0.0485
905	19	131	197	1.224	0.612	Vesicle	0.153
906	19	125	205	1.29	0.645	Vesicle	0.16125
907	19	132	206	0.912	0.456	Vesicle	0.114
908	19	125	212	1.189	0.595	Vesicle	0.14875
909	19	128	213	0.408	0.204	Vesicle	0.051
910	19	126	202	1.442	0.721	Vesicle	0.18025
911	19	124	213	1.442	0.721	Vesicle	0.18025
912	19	123	214	0.182	0.091	Vesicle	0.02275
913	19	127	216	0.577	0.288	Vesicle	0.072
914	19	128	203	1.682	0.841	Vesicle	0.21025
915	19	127	204	0.182	0.091	Vesicle	0.02275
916	19	128	196	1.04	0.52	Vesicle	0.13
917	19	123	193	0.752	0.376	Vesicle	0.094
918	19	129	199	1.095	0.547	Vesicle	0.13675
919	19	127	202	0.465	0.233	Vesicle	0.05825
920	19	128	213	1.425	0.712	Vesicle	0.178
921	19	126	201	1.569	0.785	Vesicle	0.19625
922	19	123	212	1.471	0.735	Vesicle	0.18375
923	19	123	201	1.419	0.71	Vesicle	0.1775
924	19	124	188	1.682	0.841	Vesicle	0.21025
925	19	128	200	1.632	0.816	Vesicle	0.204
926	19	130	201	0.288	0.144	Vesicle	0.036
927	19	126	195	0.93	0.465	Vesicle	0.11625
928	19	128	219	3.107	1.553	Vesicle	0.38825
929	19	125	216	0.547	0.274	Vesicle	0.0685
930	19	127	228	1.569	0.785	Vesicle	0.19625
931	19	132	233	0.912	0.456	Vesicle	0.114
932	19	126	255	2.942	1.471	Vesicle	0.36775
933	19	130	258	0.645	0.323	Vesicle	0.08075
934	19	128	250	1.064	0.532	Vesicle	0.133
935	19	130	257	0.939	0.47	Vesicle	0.1175
936	19	132	258	0.288	0.144	Vesicle	0.036
937	19	135	263	0.752	0.376	Vesicle	0.094
938	19	130	250	1.797	0.898	Vesicle	0.2245
939	19	133	271	2.737	1.368	Vesicle	0.342
940	19	130	262	1.224	0.612	Vesicle	0.153
941	19	130	262	0	0	Vesicle	0
942	19	126	269	1.04	0.52	Vesicle	0.13
943	19	129	269	0.387	0.194	Vesicle	0.0485
944	19	129	267	0.258	0.129	Vesicle	0.03225
945	19	130	278	1.425	0.712	Vesicle	0.178
946	19	133	261	2.227	1.113	Vesicle	0.27825
947	19	128	278	2.286	1.143	Vesicle	0.28575
948	19	134	271	1.189	0.595	Vesicle	0.14875
949	19	135	265	0.785	0.392	Vesicle	0.098
950	20	137	286			Vesicle
951	20	139	297	1.442	0.721	Vesicle	0.18025
952	20	140	299	0.288	0.144	Vesicle	0.036
953	20	143	301	0.465	0.233	Vesicle	0.05825
954	20	141	293	1.064	0.532	Vesicle	0.133
955	20	138	290	0.547	0.274	Vesicle	0.0685
956	20	134	280	1.389	0.695	Vesicle	0.17375
957	20	132	278	0.365	0.182	Vesicle	0.0455
958	20	133	278	0.129	0.065	Vesicle	0.01625
959	20	135	279	0.288	0.144	Vesicle	0.036
960	20	140	287	1.217	0.608	Vesicle	0.152
961	20	140	292	0.645	0.323	Vesicle	0.08075
962	20	138	296	0.577	0.288	Vesicle	0.072
963	20	137	291	0.658	0.329	Vesicle	0.08225
964	21	129	246			Vesicle
965	21	118	248	1.442	0.721	Vesicle	0.18025
966	21	126	272	3.263	1.632	Vesicle	0.408
967	21	128	277	0.695	0.347	Vesicle	0.08675
968	21	128	277	0	0	Vesicle	0
969	21	135	277	0.903	0.452	Vesicle	0.113
970	21	133	275	0.365	0.182	Vesicle	0.0455
971	21	134	284	1.168	0.584	Vesicle	0.146
972	21	136	281	0.465	0.233	Vesicle	0.05825
973	21	133	284	0.547	0.274	Vesicle	0.0685
974	21	138	285	0.658	0.329	Vesicle	0.08225
975	21	137	297	1.553	0.777	Vesicle	0.19425
976	21	140	298	0.408	0.204	Vesicle	0.051
977	21	143	305	0.982	0.491	Vesicle	0.12275
978	21	140	307	0.465	0.233	Vesicle	0.05825
979	21	135	284	3.036	1.518	Vesicle	0.3795
980	21	135	291	0.903	0.452	Vesicle	0.113
981	21	134	311	2.583	1.292	Vesicle	0.323
982	21	139	306	0.912	0.456	Vesicle	0.114
983	21	139	306	0	0	Vesicle	0
984	21	138	312	0.785	0.392	Vesicle	0.098
985	21	132	290	2.942	1.471	Vesicle	0.36775
986	22	116	38			Vesicle
987	22	123	28	1.575	0.787	Vesicle	0.19675
988	22	122	28	0.129	0.065	Vesicle	0.01625
989	22	121	26	0.288	0.144	Vesicle	0.036
990	22	115	37	1.616	0.808	Vesicle	0.202
991	22	122	31	1.189	0.595	Vesicle	0.14875
992	22	127	19	1.677	0.839	Vesicle	0.20975
993	22	123	21	0.577	0.288	Vesicle	0.072
994	22	122	22	0.182	0.091	Vesicle	0.02275
995	22	120	29	0.939	0.47	Vesicle	0.1175
996	22	110	55	3.594	1.797	Vesicle	0.44925
997	22	120	36	2.77	1.385	Vesicle	0.34625
998	22	117	44	1.102	0.551	Vesicle	0.13775
999	22	104	54	2.116	1.058	Vesicle	0.2645
1000	22	101	42	1.596	0.798	Vesicle	0.1995
1001	22	99	37	0.695	0.347	Vesicle	0.08675
1002	22	99	40	0.387	0.194	Vesicle	0.0485
1003	22	103	39	0.532	0.266	Vesicle	0.0665
1004	22	108	25	1.918	0.959	Vesicle	0.23975
1005	22	109	21	0.532	0.266	Vesicle	0.0665
1006	22	104	19	0.695	0.347	Vesicle	0.08675
1007	22	104	26	0.903	0.452	Vesicle	0.113
1008	22	107	14	1.596	0.798	Vesicle	0.1995
1009	22	104	16	0.465	0.233	Vesicle	0.05825
1010	22	108	19	0.645	0.323	Vesicle	0.08075
1011	22	104	26	1.04	0.52	Vesicle	0.13
1012	22	103	18	1.04	0.52	Vesicle	0.13
1013	22	103	18	0	0	Vesicle	0
1014	22	102	15	0.408	0.204	Vesicle	0.051
1015	22	104	17	0.365	0.182	Vesicle	0.0455
1016	22	100	12	0.826	0.413	Vesicle	0.10325
1017	22	105	10	0.695	0.347	Vesicle	0.08675
1018	22	106	12	0.288	0.144	Vesicle	0.036
1019	23	113	53			Vesicle
1020	23	110	58	0.752	0.376	Vesicle	0.094
1021	23	114	50	1.154	0.577	Vesicle	0.14425
1022	23	109	61	1.559	0.779	Vesicle	0.19475
1023	23	117	51	1.652	0.826	Vesicle	0.2065
1024	23	116	52	0.182	0.091	Vesicle	0.02275
1025	23	107	72	2.829	1.415	Vesicle	0.35375
1026	23	106	64	1.04	0.52	Vesicle	0.13
1027	23	105	64	0.129	0.065	Vesicle	0.01625
1028	23	106	65	0.182	0.091	Vesicle	0.02275
1029	23	104	65	0.258	0.129	Vesicle	0.03225
1030	23	105	64	0.182	0.091	Vesicle	0.02275
1031	23	102	65	0.408	0.204	Vesicle	0.051
1032	23	105	59	0.865	0.433	Vesicle	0.10825
1033	23	107	68	1.189	0.595	Vesicle	0.14875
1034	23	107	59	1.161	0.581	Vesicle	0.14525
1035	23	106	67	1.04	0.52	Vesicle	0.13
1036	23	102	76	1.271	0.635	Vesicle	0.15875
1037	23	104	84	1.064	0.532	Vesicle	0.133
1038	23	104	83	0.129	0.065	Vesicle	0.01625
1039	23	105	64	2.454	1.227	Vesicle	0.30675
1040	23	105	75	1.419	0.71	Vesicle	0.1775
1041	23	104	82	0.912	0.456	Vesicle	0.114
1042	23	100	95	1.755	0.877	Vesicle	0.21925
1043	23	96	97	0.577	0.288	Vesicle	0.072
1044	23	102	90	1.189	0.595	Vesicle	0.14875
1045	23	100	99	1.189	0.595	Vesicle	0.14875
1046	23	98	101	0.365	0.182	Vesicle	0.0455
1047	23	100	103	0.365	0.182	Vesicle	0.0455
1048	23	101	102	0.182	0.091	Vesicle	0.02275
1049	23	100	102	0.129	0.065	Vesicle	0.01625
1050	23	102	98	0.577	0.288	Vesicle	0.072
1051	23	102	92	0.774	0.387	Vesicle	0.09675
1052	23	101	92	0.129	0.065	Vesicle	0.01625
1053	23	101	91	0.129	0.065	Vesicle	0.01625
1054	23	103	92	0.288	0.144	Vesicle	0.036
1055	23	100	86	0.865	0.433	Vesicle	0.10825
1056	24	101	116			Vesicle
1057	24	102	116	0.129	0.065	Vesicle	0.01625
1058	24	104	116	0.258	0.129	Vesicle	0.03225
1059	24	103	128	1.553	0.777	Vesicle	0.19425
1060	24	102	129	0.182	0.091	Vesicle	0.02275
1061	24	101	126	0.408	0.204	Vesicle	0.051
1062	24	100	124	0.288	0.144	Vesicle	0.036
1063	24	103	128	0.645	0.323	Vesicle	0.08075
1064	24	102	130	0.288	0.144	Vesicle	0.036
1065	24	100	134	0.577	0.288	Vesicle	0.072
1066	24	103	134	0.387	0.194	Vesicle	0.0485
1067	24	104	132	0.288	0.144	Vesicle	0.036
1068	24	103	128	0.532	0.266	Vesicle	0.0665
1069	24	102	129	0.182	0.091	Vesicle	0.02275
1070	24	104	128	0.288	0.144	Vesicle	0.036
1071	24	101	134	0.865	0.433	Vesicle	0.10825
1072	24	105	125	1.271	0.635	Vesicle	0.15875
1073	24	101	119	0.93	0.465	Vesicle	0.11625
1074	24	101	121	0.258	0.129	Vesicle	0.03225
1075	24	100	118	0.408	0.204	Vesicle	0.051
1076	24	100	124	0.774	0.387	Vesicle	0.09675
1077	24	100	120	0.516	0.258	Vesicle	0.0645
1078	24	100	121	0.129	0.065	Vesicle	0.01625
1079	24	100	118	0.387	0.194	Vesicle	0.0485
1080	24	99	120	0.288	0.144	Vesicle	0.036
1081	24	100	120	0.129	0.065	Vesicle	0.01625
1082	24	100	118	0.258	0.129	Vesicle	0.03225
1083	24	100	116	0.258	0.129	Vesicle	0.03225
1084	24	100	121	0.645	0.323	Vesicle	0.08075
1085	24	102	104	2.208	1.104	Vesicle	0.276
1086	24	102	115	1.419	0.71	Vesicle	0.1775
1087	24	103	116	0.182	0.091	Vesicle	0.02275
1088	24	102	112	0.532	0.266	Vesicle	0.0665
1089	24	101	112	0.129	0.065	Vesicle	0.01625
1090	24	103	108	0.577	0.288	Vesicle	0.072
1091	24	106	108	0.387	0.194	Vesicle	0.0485
1092	24	105	110	0.288	0.144	Vesicle	0.036
1093	24	102	108	0.465	0.233	Vesicle	0.05825
1094	24	107	106	0.695	0.347	Vesicle	0.08675
1095	24	104	103	0.547	0.274	Vesicle	0.0685
1096	24	104	106	0.387	0.194	Vesicle	0.0485
1097	24	101	104	0.465	0.233	Vesicle	0.05825
1098	24	104	100	0.645	0.323	Vesicle	0.08075
1099	24	104	98	0.258	0.129	Vesicle	0.03225
1100	24	103	96	0.288	0.144	Vesicle	0.036
1101	24	104	94	0.288	0.144	Vesicle	0.036
1102	24	102	94	0.258	0.129	Vesicle	0.03225
1103	24	104	93	0.288	0.144	Vesicle	0.036
1104	24	103	94	0.182	0.091	Vesicle	0.02275
1105	24	102	90	0.532	0.266	Vesicle	0.0665
1106	24	100	99	1.189	0.595	Vesicle	0.14875
1107	24	104	97	0.577	0.288	Vesicle	0.072
1108	24	103	94	0.408	0.204	Vesicle	0.051
1109	24	102	79	1.939	0.97	Vesicle	0.2425
1110	24	102	87	1.032	0.516	Vesicle	0.129
1111	24	105	86	0.408	0.204	Vesicle	0.051
1112	24	103	84	0.365	0.182	Vesicle	0.0455
1113	24	104	86	0.288	0.144	Vesicle	0.036
1114	24	103	80	0.785	0.392	Vesicle	0.098
1115	24	106	82	0.465	0.233	Vesicle	0.05825
1116	24	104	80	0.365	0.182	Vesicle	0.0455
1117	24	106	83	0.465	0.233	Vesicle	0.05825
1118	24	103	82	0.408	0.204	Vesicle	0.051
1119	24	103	84	0.258	0.129	Vesicle	0.03225
1120	24	105	82	0.365	0.182	Vesicle	0.0455
1121	24	104	86	0.532	0.266	Vesicle	0.0665
1122	24	104	82	0.516	0.258	Vesicle	0.0645
1123	24	105	81	0.182	0.091	Vesicle	0.02275
1124	24	104	95	1.811	0.905	Vesicle	0.22625
1125	24	102	96	0.288	0.144	Vesicle	0.036
1126	24	106	95	0.532	0.266	Vesicle	0.0665
1127	24	103	101	0.865	0.433	Vesicle	0.10825
1128	24	105	97	0.577	0.288	Vesicle	0.072
1129	24	108	104	0.982	0.491	Vesicle	0.12275
1130	24	105	102	0.465	0.233	Vesicle	0.05825
1131	24	107	106	0.577	0.288	Vesicle	0.072
1132	24	105	102	0.577	0.288	Vesicle	0.072
1133	24	102	101	0.408	0.204	Vesicle	0.051
1134	24	103	90	1.425	0.712	Vesicle	0.178
1135	24	98	87	0.752	0.376	Vesicle	0.094
1136	24	102	84	0.645	0.323	Vesicle	0.08075
1137	24	102	84	0	0	Vesicle	0
1138	24	104	82	0.365	0.182	Vesicle	0.0455
1139	24	103	79	0.408	0.204	Vesicle	0.051
1140	24	100	78	0.408	0.204	Vesicle	0.051
1141	24	105	74	0.826	0.413	Vesicle	0.10325
1142	24	103	73	0.288	0.144	Vesicle	0.036
1143	24	101	68	0.695	0.347	Vesicle	0.08675
1144	24	104	62	0.865	0.433	Vesicle	0.10825
1145	24	99	64	0.695	0.347	Vesicle	0.08675
1146	24	102	55	1.224	0.612	Vesicle	0.153
1147	24	103	56	0.182	0.091	Vesicle	0.02275
1148	24	106	51	0.752	0.376	Vesicle	0.094
1149	24	102	49	0.577	0.288	Vesicle	0.072
1150	24	103	50	0.182	0.091	Vesicle	0.02275
1151	24	102	48	0.288	0.144	Vesicle	0.036
1152	24	104	52	0.577	0.288	Vesicle	0.072
1153	24	103	46	0.785	0.392	Vesicle	0.098
1154	24	105	46	0.258	0.129	Vesicle	0.03225
1155	24	104	52	0.785	0.392	Vesicle	0.098
1156	24	101	65	1.721	0.861	Vesicle	0.21525
1157	24	103	62	0.465	0.233	Vesicle	0.05825
1158	24	106	63	0.408	0.204	Vesicle	0.051
1159	24	103	62	0.408	0.204	Vesicle	0.051
1160	24	103	64	0.258	0.129	Vesicle	0.03225
1161	24	100	60	0.645	0.323	Vesicle	0.08075
1162	24	103	62	0.465	0.233	Vesicle	0.05825
1163	25	90	208			Vesicle
1164	25	90	208	0	0	Vesicle	0
1165	25	91	186	2.841	1.42	Vesicle	0.355
1166	25	86	190	0.826	0.413	Vesicle	0.10325
1167	25	88	191	0.288	0.144	Vesicle	0.036
1168	25	94	208	2.326	1.163	Vesicle	0.29075
1169	25	97	212	0.645	0.323	Vesicle	0.08075
1170	25	92	212	0.645	0.323	Vesicle	0.08075
1171	25	94	212	0.258	0.129	Vesicle	0.03225
1172	25	92	200	1.569	0.785	Vesicle	0.19625
1173	25	91	198	0.288	0.144	Vesicle	0.036
1174	25	90	200	0.288	0.144	Vesicle	0.036
1175	25	93	202	0.465	0.233	Vesicle	0.05825
1176	25	96	211	1.224	0.612	Vesicle	0.153
1177	25	94	205	0.816	0.408	Vesicle	0.102
1178	25	98	202	0.645	0.323	Vesicle	0.08075
1179	25	98	204	0.258	0.129	Vesicle	0.03225
1180	25	94	206	0.577	0.288	Vesicle	0.072
1181	25	97	206	0.387	0.194	Vesicle	0.0485
1182	25	96	215	1.168	0.584	Vesicle	0.146
1183	25	93	210	0.752	0.376	Vesicle	0.094
1184	25	96	208	0.465	0.233	Vesicle	0.05825
1185	25	93	206	0.465	0.233	Vesicle	0.05825
1186	25	94	210	0.532	0.266	Vesicle	0.0665
1187	25	95	212	0.288	0.144	Vesicle	0.036
1188	25	94	217	0.658	0.329	Vesicle	0.08225
1189	25	93	216	0.182	0.091	Vesicle	0.02275
1190	25	96	216	0.387	0.194	Vesicle	0.0485
1191	25	97	218	0.288	0.144	Vesicle	0.036
1192	25	95	217	0.288	0.144	Vesicle	0.036
1193	25	96	218	0.182	0.091	Vesicle	0.02275
1194	25	98	220	0.365	0.182	Vesicle	0.0455
1195	25	96	218	0.365	0.182	Vesicle	0.0455
1196	25	95	218	0.129	0.065	Vesicle	0.01625
1197	25	98	220	0.465	0.233	Vesicle	0.05825
1198	25	93	221	0.658	0.329	Vesicle	0.08225
1199	25	94	214	0.912	0.456	Vesicle	0.114
1200	25	96	220	0.816	0.408	Vesicle	0.102
1201	25	95	222	0.288	0.144	Vesicle	0.036
1202	25	96	228	0.785	0.392	Vesicle	0.098
1203	25	101	225	0.752	0.376	Vesicle	0.094
1204	25	100	226	0.182	0.091	Vesicle	0.02275
1205	25	100	226	0	0	Vesicle	0
1206	25	102	227	0.288	0.144	Vesicle	0.036
1207	25	106	232	0.826	0.413	Vesicle	0.10325
1208	25	99	232	0.903	0.452	Vesicle	0.113
1209	25	103	241	1.271	0.635	Vesicle	0.15875
1210	25	104	247	0.785	0.392	Vesicle	0.098
1211	25	101	244	0.547	0.274	Vesicle	0.0685
1212	25	101	245	0.129	0.065	Vesicle	0.01625
1213	25	98	248	0.547	0.274	Vesicle	0.0685
1214	25	100	247	0.288	0.144	Vesicle	0.036
1215	25	97	254	0.982	0.491	Vesicle	0.12275
1216	25	96	255	0.182	0.091	Vesicle	0.02275
1217	25	96	256	0.129	0.065	Vesicle	0.01625
1218	25	91	260	0.826	0.413	Vesicle	0.10325
1219	25	90	260	0.129	0.065	Vesicle	0.01625
1220	25	92	247	1.697	0.848	Vesicle	0.212
1221	25	97	254	1.11	0.555	Vesicle	0.13875
1222	25	96	250	0.532	0.266	Vesicle	0.0665
1223	25	110	243	2.019	1.01	Vesicle	0.2525
1224	25	105	238	0.912	0.456	Vesicle	0.114
1225	25	106	238	0.129	0.065	Vesicle	0.01625
1226	25	110	232	0.93	0.465	Vesicle	0.11625
1227	25	106	236	0.73	0.365	Vesicle	0.09125
1228	25	94	228	1.86	0.93	Vesicle	0.2325
1229	25	95	250	2.841	1.42	Vesicle	0.355
1230	25	98	250	0.387	0.194	Vesicle	0.0485
1231	25	95	264	1.847	0.923	Vesicle	0.23075
1232	25	98	246	2.354	1.177	Vesicle	0.29425
1233	25	95	241	0.752	0.376	Vesicle	0.094
1234	25	94	236	0.658	0.329	Vesicle	0.08225
1235	25	100	231	1.008	0.504	Vesicle	0.126
1236	25	98	221	1.316	0.658	Vesicle	0.1645
1237	25	100	225	0.577	0.288	Vesicle	0.072
1238	25	105	226	0.658	0.329	Vesicle	0.08225
1239	25	101	215	1.51	0.755	Vesicle	0.18875
1240	25	108	220	1.11	0.555	Vesicle	0.13875
1241	25	107	220	0.129	0.065	Vesicle	0.01625
1242	25	104	213	0.982	0.491	Vesicle	0.12275
1243	25	101	229	2.1	1.05	Vesicle	0.2625
1244	25	103	201	3.621	1.811	Vesicle	0.45275
1245	25	100	200	0.408	0.204	Vesicle	0.051
1246	25	101	200	0.129	0.065	Vesicle	0.01625
1247	25	103	206	0.816	0.408	Vesicle	0.102
1248	25	100	204	0.465	0.233	Vesicle	0.05825
1249	25	101	203	0.182	0.091	Vesicle	0.02275
1250	25	96	199	0.826	0.413	Vesicle	0.10325
1251	25	100	192	1.04	0.52	Vesicle	0.13
1252	25	98	195	0.465	0.233	Vesicle	0.05825
1253	25	100	184	1.442	0.721	Vesicle	0.18025
1254	25	103	176	1.102	0.551	Vesicle	0.13775
1255	25	99	190	1.878	0.939	Vesicle	0.23475
1256	25	102	194	0.645	0.323	Vesicle	0.08075
1257	25	103	189	0.658	0.329	Vesicle	0.08225
1258	25	97	188	0.785	0.392	Vesicle	0.098
1259	25	100	186	0.465	0.233	Vesicle	0.05825
1260	25	96	186	0.516	0.258	Vesicle	0.0645
1261	25	99	202	2.1	1.05	Vesicle	0.2625
1262	25	100	198	0.532	0.266	Vesicle	0.0665
1263	25	102	216	2.336	1.168	Vesicle	0.292
1264	25	104	218	0.365	0.182	Vesicle	0.0455
1265	25	101	214	0.645	0.323	Vesicle	0.08075
1266	25	100	214	0.129	0.065	Vesicle	0.01625
1267	25	103	210	0.645	0.323	Vesicle	0.08075
1268	25	99	224	1.878	0.939	Vesicle	0.23475
1269	25	104	226	0.695	0.347	Vesicle	0.08675
1270	25	103	222	0.532	0.266	Vesicle	0.0665
1271	25	101	210	1.569	0.785	Vesicle	0.19625
1272	25	101	214	0.516	0.258	Vesicle	0.0645
1273	25	99	205	1.189	0.595	Vesicle	0.14875
1274	25	102	213	1.102	0.551	Vesicle	0.13775
1275	25	100	222	1.189	0.595	Vesicle	0.14875
1276	25	98	233	1.442	0.721	Vesicle	0.18025
1277	25	97	236	0.408	0.204	Vesicle	0.051
1278	25	102	224	1.677	0.839	Vesicle	0.20975
1279	25	102	228	0.516	0.258	Vesicle	0.0645
1280	25	100	235	0.939	0.47	Vesicle	0.1175
1281	25	98	242	0.939	0.47	Vesicle	0.1175
1282	25	97	235	0.912	0.456	Vesicle	0.114
1283	25	92	248	1.797	0.898	Vesicle	0.2245
1284	25	88	251	0.645	0.323	Vesicle	0.08075
1285	25	94	246	1.008	0.504	Vesicle	0.126
1286	25	87	250	1.04	0.52	Vesicle	0.13
1287	25	91	243	1.04	0.52	Vesicle	0.13
1288	25	90	250	0.912	0.456	Vesicle	0.114
1289	25	86	247	0.645	0.323	Vesicle	0.08075
1290	25	84	248	0.288	0.144	Vesicle	0.036
1291	25	87	252	0.645	0.323	Vesicle	0.08075
1292	25	78	254	1.189	0.595	Vesicle	0.14875
1293	25	78	254	0	0	Vesicle	0
1294	25	76	258	0.577	0.288	Vesicle	0.072
1295	25	70	262	0.93	0.465	Vesicle	0.11625
1296	25	70	260	0.258	0.129	Vesicle	0.03225
1297	25	73	263	0.547	0.274	Vesicle	0.0685
1298	25	70	261	0.465	0.233	Vesicle	0.05825
1299	25	73	259	0.465	0.233	Vesicle	0.05825
1300	25	76	255	0.645	0.323	Vesicle	0.08075
1301	25	78	258	0.465	0.233	Vesicle	0.05825
1302	25	80	254	0.577	0.288	Vesicle	0.072
1303	25	85	251	0.752	0.376	Vesicle	0.094
1304	25	84	253	0.288	0.144	Vesicle	0.036
1305	25	77	257	1.04	0.52	Vesicle	0.13
1306	25	75	262	0.695	0.347	Vesicle	0.08675
1307	26	98	72			Vesicle
1308	26	96	76	0.577	0.288	Vesicle	0.072
1309	26	99	77	0.408	0.204	Vesicle	0.051
1310	26	99	73	0.516	0.258	Vesicle	0.0645
1311	26	97	72	0.288	0.144	Vesicle	0.036
1312	26	98	73	0.182	0.091	Vesicle	0.02275
1313	26	97	68	0.658	0.329	Vesicle	0.08225
1314	26	95	69	0.288	0.144	Vesicle	0.036
1315	26	95	66	0.387	0.194	Vesicle	0.0485
1316	26	97	72	0.816	0.408	Vesicle	0.102
1317	26	94	76	0.645	0.323	Vesicle	0.08075
1318	26	92	78	0.365	0.182	Vesicle	0.0455
1319	26	92	78	0	0	Vesicle	0
1320	26	90	76	0.365	0.182	Vesicle	0.0455
1321	26	90	80	0.516	0.258	Vesicle	0.0645
1322	26	90	77	0.387	0.194	Vesicle	0.0485
1323	26	89	76	0.182	0.091	Vesicle	0.02275
1324	26	90	79	0.408	0.204	Vesicle	0.051
1325	26	91	82	0.408	0.204	Vesicle	0.051
1326	26	92	76	0.785	0.392	Vesicle	0.098
1327	26	93	78	0.288	0.144	Vesicle	0.036
1328	26	92	78	0.129	0.065	Vesicle	0.01625
1329	26	94	74	0.577	0.288	Vesicle	0.072
1330	26	92	75	0.288	0.144	Vesicle	0.036
1331	26	91	64	1.425	0.712	Vesicle	0.178
1332	26	89	70	0.816	0.408	Vesicle	0.102
1333	26	89	69	0.129	0.065	Vesicle	0.01625
1334	26	89	76	0.903	0.452	Vesicle	0.113
1335	26	92	79	0.547	0.274	Vesicle	0.0685
1336	26	90	84	0.695	0.347	Vesicle	0.08675
1337	26	89	82	0.288	0.144	Vesicle	0.036
1338	26	90	81	0.182	0.091	Vesicle	0.02275
1339	26	85	77	0.826	0.413	Vesicle	0.10325
1340	26	84	75	0.288	0.144	Vesicle	0.036
1341	26	86	73	0.365	0.182	Vesicle	0.0455
1342	26	88	71	0.365	0.182	Vesicle	0.0455
1343	26	87	74	0.408	0.204	Vesicle	0.051
1344	26	89	77	0.465	0.233	Vesicle	0.05825
1345	26	88	75	0.288	0.144	Vesicle	0.036
1346	26	89	76	0.182	0.091	Vesicle	0.02275
1347	26	86	75	0.408	0.204	Vesicle	0.051
1348	26	87	80	0.658	0.329	Vesicle	0.08225
1349	26	86	85	0.658	0.329	Vesicle	0.08225
1350	26	85	87	0.288	0.144	Vesicle	0.036
1351	26	86	89	0.288	0.144	Vesicle	0.036
1352	26	86	92	0.387	0.194	Vesicle	0.0485
1353	26	83	95	0.547	0.274	Vesicle	0.0685
1354	26	84	94	0.182	0.091	Vesicle	0.02275
1355	26	86	95	0.288	0.144	Vesicle	0.036
1356	26	86	91	0.516	0.258	Vesicle	0.0645
1357	26	83	86	0.752	0.376	Vesicle	0.094
1358	26	80	82	0.645	0.323	Vesicle	0.08075
1359	26	79	79	0.408	0.204	Vesicle	0.051
1360	26	79	83	0.516	0.258	Vesicle	0.0645
1361	26	80	82	0.182	0.091	Vesicle	0.02275
1362	26	82	83	0.288	0.144	Vesicle	0.036
1363	26	81	88	0.658	0.329	Vesicle	0.08225
1364	26	83	95	0.939	0.47	Vesicle	0.1175
1365	26	83	99	0.516	0.258	Vesicle	0.0645
1366	26	85	101	0.365	0.182	Vesicle	0.0455
1367	26	84	104	0.408	0.204	Vesicle	0.051
1368	26	81	104	0.387	0.194	Vesicle	0.0485
1369	26	81	100	0.516	0.258	Vesicle	0.0645
1370	26	80	101	0.182	0.091	Vesicle	0.02275
1371	26	80	99	0.258	0.129	Vesicle	0.03225
1372	26	79	105	0.785	0.392	Vesicle	0.098
1373	26	80	103	0.288	0.144	Vesicle	0.036
1374	26	80	97	0.774	0.387	Vesicle	0.09675
1375	26	79	95	0.288	0.144	Vesicle	0.036
1376	26	80	96	0.182	0.091	Vesicle	0.02275
1377	26	80	96	0	0	Vesicle	0
1378	26	80	92	0.516	0.258	Vesicle	0.0645
1379	26	81	93	0.182	0.091	Vesicle	0.02275
1380	26	81	94	0.129	0.065	Vesicle	0.01625
1381	26	80	98	0.532	0.266	Vesicle	0.0665
1382	26	76	103	0.826	0.413	Vesicle	0.10325
1383	26	75	109	0.785	0.392	Vesicle	0.098
1384	26	81	101	1.29	0.645	Vesicle	0.16125
1385	26	80	103	0.288	0.144	Vesicle	0.036
1386	26	82	110	0.939	0.47	Vesicle	0.1175
1387	26	79	109	0.408	0.204	Vesicle	0.051
1388	26	80	114	0.658	0.329	Vesicle	0.08225
1389	26	81	117	0.408	0.204	Vesicle	0.051
1390	26	83	119	0.365	0.182	Vesicle	0.0455
1391	26	80	113	0.865	0.433	Vesicle	0.10825
1392	26	84	120	1.04	0.52	Vesicle	0.13
1393	26	87	123	0.547	0.274	Vesicle	0.0685
1394	26	87	129	0.774	0.387	Vesicle	0.09675
1395	26	86	131	0.288	0.144	Vesicle	0.036
1396	26	84	130	0.288	0.144	Vesicle	0.036
1397	26	85	132	0.288	0.144	Vesicle	0.036
1398	26	84	125	0.912	0.456	Vesicle	0.114
1399	26	84	122	0.387	0.194	Vesicle	0.0485
1400	26	83	124	0.288	0.144	Vesicle	0.036
1401	26	86	126	0.465	0.233	Vesicle	0.05825
1402	26	86	131	0.645	0.323	Vesicle	0.08075
1403	26	88	130	0.288	0.144	Vesicle	0.036
1404	26	89	128	0.288	0.144	Vesicle	0.036
1405	26	87	125	0.465	0.233	Vesicle	0.05825
1406	26	87	135	1.29	0.645	Vesicle	0.16125
1407	26	84	138	0.547	0.274	Vesicle	0.0685
1408	26	87	130	1.102	0.551	Vesicle	0.13775
1409	27	106	63			Vesicle
1410	27	107	62	0.182	0.091	Vesicle	0.02275
1411	27	107	59	0.387	0.194	Vesicle	0.0485
1412	27	105	60	0.288	0.144	Vesicle	0.036
1413	27	105	58	0.258	0.129	Vesicle	0.03225
1414	27	102	56	0.465	0.233	Vesicle	0.05825
1415	27	100	53	0.465	0.233	Vesicle	0.05825
1416	27	103	59	0.865	0.433	Vesicle	0.10825
1417	27	103	62	0.387	0.194	Vesicle	0.0485
1418	27	105	62	0.258	0.129	Vesicle	0.03225
1419	27	103	65	0.465	0.233	Vesicle	0.05825
1420	27	105	63	0.365	0.182	Vesicle	0.0455
1421	27	103	68	0.695	0.347	Vesicle	0.08675
1422	27	105	68	0.258	0.129	Vesicle	0.03225
1423	27	105	73	0.645	0.323	Vesicle	0.08075
1424	27	105	82	1.161	0.581	Vesicle	0.14525
1425	27	103	85	0.465	0.233	Vesicle	0.05825
1426	27	102	87	0.288	0.144	Vesicle	0.036
1427	27	103	84	0.408	0.204	Vesicle	0.051
1428	27	104	79	0.658	0.329	Vesicle	0.08225
1429	27	106	79	0.258	0.129	Vesicle	0.03225
1430	27	106	84	0.645	0.323	Vesicle	0.08075
1431	27	105	80	0.532	0.266	Vesicle	0.0665
1432	27	106	86	0.785	0.392	Vesicle	0.098
1433	27	108	81	0.695	0.347	Vesicle	0.08675
1434	27	108	82	0.129	0.065	Vesicle	0.01625
1435	27	108	83	0.129	0.065	Vesicle	0.01625
1436	27	105	71	1.596	0.798	Vesicle	0.1995
1437	27	107	76	0.695	0.347	Vesicle	0.08675
1438	27	105	77	0.288	0.144	Vesicle	0.036
1439	27	103	75	0.365	0.182	Vesicle	0.0455
1440	27	101	71	0.577	0.288	Vesicle	0.072
1441	27	99	74	0.465	0.233	Vesicle	0.05825
1442	27	100	81	0.912	0.456	Vesicle	0.114
1443	27	102	82	0.288	0.144	Vesicle	0.036
1444	27	101	77	0.658	0.329	Vesicle	0.08225
1445	27	101	76	0.129	0.065	Vesicle	0.01625
1446	27	101	75	0.129	0.065	Vesicle	0.01625
1447	27	102	79	0.532	0.266	Vesicle	0.0665
1448	27	101	73	0.785	0.392	Vesicle	0.098
1449	27	100	77	0.532	0.266	Vesicle	0.0665
1450	27	99	77	0.129	0.065	Vesicle	0.01625
1451	27	99	76	0.129	0.065	Vesicle	0.01625
1452	27	98	70	0.785	0.392	Vesicle	0.098
1453	27	97	80	1.296	0.648	Vesicle	0.162
1454	27	98	101	2.712	1.356	Vesicle	0.339
1455	27	97	101	0.129	0.065	Vesicle	0.01625
1456	27	98	103	0.288	0.144	Vesicle	0.036
1457	27	98	101	0.258	0.129	Vesicle	0.03225
1458	27	97	95	0.785	0.392	Vesicle	0.098
1459	27	97	93	0.258	0.129	Vesicle	0.03225
1460	27	95	90	0.465	0.233	Vesicle	0.05825
1461	27	96	89	0.182	0.091	Vesicle	0.02275
1462	27	94	90	0.288	0.144	Vesicle	0.036
1463	27	96	91	0.288	0.144	Vesicle	0.036
1464	27	101	92	0.658	0.329	Vesicle	0.08225
1465	27	98	93	0.408	0.204	Vesicle	0.051
1466	27	98	94	0.129	0.065	Vesicle	0.01625
1467	27	97	93	0.182	0.091	Vesicle	0.02275
1468	27	96	97	0.532	0.266	Vesicle	0.0665
1469	27	94	102	0.695	0.347	Vesicle	0.08675
1470	27	96	98	0.577	0.288	Vesicle	0.072
1471	27	95	104	0.785	0.392	Vesicle	0.098
1472	27	94	110	0.785	0.392	Vesicle	0.098
1473	27	92	117	0.939	0.47	Vesicle	0.1175
1474	27	92	122	0.645	0.323	Vesicle	0.08075
1475	27	93	116	0.785	0.392	Vesicle	0.098
1476	27	92	114	0.288	0.144	Vesicle	0.036
1477	27	93	120	0.785	0.392	Vesicle	0.098
1478	27	92	113	0.912	0.456	Vesicle	0.114
1479	27	91	111	0.288	0.144	Vesicle	0.036
1480	27	91	116	0.645	0.323	Vesicle	0.08075
1481	27	90	114	0.288	0.144	Vesicle	0.036
1482	27	93	115	0.408	0.204	Vesicle	0.051
1483	27	88	117	0.695	0.347	Vesicle	0.08675
1484	27	88	116	0.129	0.065	Vesicle	0.01625
1485	27	84	120	0.73	0.365	Vesicle	0.09125
1486	27	84	120	0	0	Vesicle	0
1487	27	82	109	1.442	0.721	Vesicle	0.18025
1488	27	85	125	2.1	1.05	Vesicle	0.2625
1489	27	86	126	0.182	0.091	Vesicle	0.02275
1490	27	83	114	1.596	0.798	Vesicle	0.1995
1491	28	76	75			Vesicle
1492	28	75	83	1.04	0.52	Vesicle	0.13
1493	28	78	83	0.387	0.194	Vesicle	0.0485
1494	28	77	72	1.425	0.712	Vesicle	0.178
1495	28	76	66	0.785	0.392	Vesicle	0.098
1496	28	75	72	0.785	0.392	Vesicle	0.098
1497	28	75	72	0	0	Vesicle	0
1498	28	77	75	0.465	0.233	Vesicle	0.05825
1499	28	78	80	0.658	0.329	Vesicle	0.08225
1500	28	77	74	0.785	0.392	Vesicle	0.098
1501	28	76	76	0.288	0.144	Vesicle	0.036
1502	28	77	82	0.785	0.392	Vesicle	0.098
1503	28	73	82	0.516	0.258	Vesicle	0.0645
1504	28	74	87	0.658	0.329	Vesicle	0.08225
1505	28	75	90	0.408	0.204	Vesicle	0.051
1506	28	77	88	0.365	0.182	Vesicle	0.0455
1507	28	78	88	0.129	0.065	Vesicle	0.01625
1508	28	77	83	0.658	0.329	Vesicle	0.08225
1509	28	76	88	0.658	0.329	Vesicle	0.08225
1510	28	79	95	0.982	0.491	Vesicle	0.12275
1511	28	80	86	1.168	0.584	Vesicle	0.146
1512	28	78	80	0.816	0.408	Vesicle	0.102
1513	28	78	99	2.451	1.226	Vesicle	0.3065
1514	28	78	93	0.774	0.387	Vesicle	0.09675
1515	28	75	105	1.596	0.798	Vesicle	0.1995
1516	28	76	105	0.129	0.065	Vesicle	0.01625
1517	28	76	105	0	0	Vesicle	0
1518	28	78	109	0.577	0.288	Vesicle	0.072
1519	28	74	118	1.271	0.635	Vesicle	0.15875
1520	28	76	123	0.695	0.347	Vesicle	0.08675
1521	28	80	128	0.826	0.413	Vesicle	0.10325
1522	28	81	127	0.182	0.091	Vesicle	0.02275
1523	28	81	127	0	0	Vesicle	0
1524	28	79	128	0.288	0.144	Vesicle	0.036
1525	28	82	126	0.465	0.233	Vesicle	0.05825
1526	28	83	113	1.682	0.841	Vesicle	0.21025
1527	28	83	112	0.129	0.065	Vesicle	0.01625
1528	28	83	112	0	0	Vesicle	0
1529	28	81	107	0.695	0.347	Vesicle	0.08675
1530	28	83	115	1.064	0.532	Vesicle	0.133
1531	28	81	112	0.465	0.233	Vesicle	0.05825
1532	28	79	122	1.316	0.658	Vesicle	0.1645
1533	28	78	122	0.129	0.065	Vesicle	0.01625
1534	28	78	123	0.129	0.065	Vesicle	0.01625
1535	28	79	119	0.532	0.266	Vesicle	0.0665
1536	28	77	124	0.695	0.347	Vesicle	0.08675
1537	28	76	132	1.04	0.52	Vesicle	0.13
1538	28	78	129	0.465	0.233	Vesicle	0.05825
1539	28	73	128	0.658	0.329	Vesicle	0.08225
1540	28	74	128	0.129	0.065	Vesicle	0.01625
1541	28	75	129	0.182	0.091	Vesicle	0.02275
1542	28	73	123	0.816	0.408	Vesicle	0.102
1543	28	71	122	0.288	0.144	Vesicle	0.036
1544	28	68	124	0.465	0.233	Vesicle	0.05825
1545	28	67	125	0.182	0.091	Vesicle	0.02275
1546	28	70	129	0.645	0.323	Vesicle	0.08075
1547	28	69	129	0.129	0.065	Vesicle	0.01625
1548	28	70	134	0.658	0.329	Vesicle	0.08225
1549	28	69	139	0.658	0.329	Vesicle	0.08225
1550	28	68	146	0.912	0.456	Vesicle	0.114
1551	28	64	141	0.826	0.413	Vesicle	0.10325
1552	28	64	144	0.387	0.194	Vesicle	0.0485
1553	28	69	139	0.912	0.456	Vesicle	0.114
1554	28	66	144	0.752	0.376	Vesicle	0.094
1555	28	64	149	0.695	0.347	Vesicle	0.08675
1556	28	64	152	0.387	0.194	Vesicle	0.0485
1557	28	67	149	0.547	0.274	Vesicle	0.0685
1558	28	68	144	0.658	0.329	Vesicle	0.08225
1559	28	68	147	0.387	0.194	Vesicle	0.0485
1560	28	67	154	0.912	0.456	Vesicle	0.114
1561	28	64	155	0.408	0.204	Vesicle	0.051
1562	28	67	155	0.387	0.194	Vesicle	0.0485
1563	28	69	154	0.288	0.144	Vesicle	0.036
1564	28	66	154	0.387	0.194	Vesicle	0.0485
1565	28	68	150	0.577	0.288	Vesicle	0.072
1566	28	65	150	0.387	0.194	Vesicle	0.0485
1567	28	64	157	0.912	0.456	Vesicle	0.114
1568	28	64	160	0.387	0.194	Vesicle	0.0485
1569	28	67	167	0.982	0.491	Vesicle	0.12275
1570	28	65	164	0.465	0.233	Vesicle	0.05825
1571	28	64	166	0.288	0.144	Vesicle	0.036
1572	28	64	164	0.258	0.129	Vesicle	0.03225
1573	28	61	160	0.645	0.323	Vesicle	0.08075
1574	28	66	163	0.752	0.376	Vesicle	0.094
1575	28	66	163	0	0	Vesicle	0
1576	28	65	165	0.288	0.144	Vesicle	0.036
1577	28	67	163	0.365	0.182	Vesicle	0.0455
1578	28	68	163	0.129	0.065	Vesicle	0.01625
1579	28	69	169	0.785	0.392	Vesicle	0.098
1580	28	67	170	0.288	0.144	Vesicle	0.036
1581	28	67	169	0.129	0.065	Vesicle	0.01625
1582	28	65	170	0.288	0.144	Vesicle	0.036
1583	28	66	170	0.129	0.065	Vesicle	0.01625
1584	28	63	168	0.465	0.233	Vesicle	0.05825
1585	28	65	168	0.258	0.129	Vesicle	0.03225
1585	2	135	154	1.731	0.865	Tube tip	0.21625
1585	2	137	150	0.577	0.288	Tube tip	0.072
1585	2	136	153	0.408	0.204	Tube tip	0.051
1585	2	137	159	0.785	0.392	Tube tip	0.098
1585	2	135	157	0.365	0.182	Tube tip	0.0455
1585	2	134	158	0.182	0.091	Tube tip	0.02275
1585	2	135	163	0.658	0.329	Tube tip	0.08225
1585	2	125	168	1.442	0.721	Tube tip	0.18025
1585	2	123	165	0.465	0.233	Tube tip	0.05825
1585	2	132	163	1.189	0.595	Tube tip	0.14875
1585	2	128	157	0.93	0.465	Tube tip	0.11625
1585	2	122	157	0.774	0.387	Tube tip	0.09675
1585	2	126	165	1.154	0.577	Tube tip	0.14425
1585	2	125	167	0.288	0.144	Tube tip	0.036
1585	2	129	163	0.73	0.365	Tube tip	0.09125
1585	2	124	164	0.658	0.329	Tube tip	0.08225
1585	2	121	167	0.547	0.274	Tube tip	0.0685
1585	2	121	171	0.516	0.258	Tube tip	0.0645
1585	2	123	174	0.465	0.233	Tube tip	0.05825
1585	2	121	176	0.365	0.182	Tube tip	0.0455
1585	2	125	177	0.532	0.266	Tube tip	0.0665
1585	2	125	174	0.387	0.194	Tube tip	0.0485
1585	2	127	177	0.465	0.233	Tube tip	0.05825
1585	2	127	178	0.129	0.065	Tube tip	0.01625
1585	2	126	180	0.288	0.144	Tube tip	0.036
1585	2	122	176	0.73	0.365	Tube tip	0.09125
1585	2	131	186	1.736	0.868	Tube tip	0.217
1585	2	126	181	0.912	0.456	Tube tip	0.114
1585	2	124	180	0.288	0.144	Tube tip	0.036
1585	2	122	178	0.365	0.182	Tube tip	0.0455
1585	2	123	177	0.182	0.091	Tube tip	0.02275
1585	2	125	182	0.695	0.347	Tube tip	0.08675
1585	2	123	177	0.695	0.347	Tube tip	0.08675
1585	2	120	177	0.387	0.194	Tube tip	0.0485
1585	2	122	174	0.465	0.233	Tube tip	0.05825
1585	2	124	174	0.258	0.129	Tube tip	0.03225
1585	2	125	168	0.785	0.392	Tube tip	0.098
1585	2	127	175	0.939	0.47	Tube tip	0.1175
1585	2	129	180	0.695	0.347	Tube tip	0.08675
1585	2	127	182	0.365	0.182	Tube tip	0.0455
1585	2	128	180	0.288	0.144	Tube tip	0.036
1585	2	127	181	0.182	0.091	Tube tip	0.02275
1585	2	128	190	1.168	0.584	Tube tip	0.146
1585	2	130	191	0.288	0.144	Tube tip	0.036
1585	2	132	194	0.465	0.233	Tube tip	0.05825
1585	2	128	193	0.532	0.266	Tube tip	0.0665
1585	2	128	196	0.387	0.194	Tube tip	0.0485
1585	2	128	190	0.774	0.387	Tube tip	0.09675
1585	2	127	191	0.182	0.091	Tube tip	0.02275
1585	2	127	179	1.548	0.774	Tube tip	0.1935
1585	2	128	183	0.532	0.266	Tube tip	0.0665
1585	2	128	182	0.129	0.065	Tube tip	0.01625
1585	2	128	177	0.645	0.323	Tube tip	0.08075
1585	2	131	176	0.408	0.204	Tube tip	0.051
1585	2	131	183	0.903	0.452	Tube tip	0.113
1585	2	132	183	0.129	0.065	Tube tip	0.01625
1585	2	134	183	0.258	0.129	Tube tip	0.03225
1585	2	134	187	0.516	0.258	Tube tip	0.0645
1585	2	141	190	0.982	0.491	Tube tip	0.12275
1585	2	139	190	0.258	0.129	Tube tip	0.03225
1585	2	138	192	0.288	0.144	Tube tip	0.036
1585	2	136	189	0.465	0.233	Tube tip	0.05825
1585	2	134	191	0.365	0.182	Tube tip	0.0455
1585	2	133	184	0.912	0.456	Tube tip	0.114
1585	2	134	182	0.288	0.144	Tube tip	0.036
1585	2	136	181	0.288	0.144	Tube tip	0.036
1585	2	133	182	0.408	0.204	Tube tip	0.051
1585	2	134	184	0.288	0.144	Tube tip	0.036
1585	2	137	182	0.465	0.233	Tube tip	0.05825
1585	2	133	181	0.532	0.266	Tube tip	0.0665
1585	2	134	181	0.129	0.065	Tube tip	0.01625
1585	2	133	184	0.408	0.204	Tube tip	0.051
1585	2	141	183	1.04	0.52	Tube tip	0.13
1585	2	136	187	0.826	0.413	Tube tip	0.10325
1585	2	136	188	0.129	0.065	Tube tip	0.01625
1585	2	137	190	0.288	0.144	Tube tip	0.036
1585	2	136	194	0.532	0.266	Tube tip	0.0665
1585	2	132	195	0.532	0.266	Tube tip	0.0665
1585	2	137	195	0.645	0.323	Tube tip	0.08075
1585	2	136	192	0.408	0.204	Tube tip	0.051
1585	2	135	186	0.785	0.392	Tube tip	0.098
1585	2	128	185	0.912	0.456	Tube tip	0.114
1585	2	132	183	0.577	0.288	Tube tip	0.072
1585	2	135	188	0.752	0.376	Tube tip	0.094
1585	2	133	191	0.465	0.233	Tube tip	0.05825
1585	2	131	188	0.465	0.233	Tube tip	0.05825
1585	2	128	187	0.408	0.204	Tube tip	0.051
1585	2	129	187	0.129	0.065	Tube tip	0.01625
1585	2	135	190	0.865	0.433	Tube tip	0.10825
1585	2	131	189	0.532	0.266	Tube tip	0.0665
1585	2	131	188	0.129	0.065	Tube tip	0.01625
1585	2	127	195	1.04	0.52	Tube tip	0.13
1585	2	134	188	1.277	0.639	Tube tip	0.15975
1585	2	131	192	0.645	0.323	Tube tip	0.08075
1585	2	133	194	0.365	0.182	Tube tip	0.0455
1585	2	132	195	0.182	0.091	Tube tip	0.02275
1585	2	137	190	0.912	0.456	Tube tip	0.114
1585	2	138	190	0.129	0.065	Tube tip	0.01625
1585	2	134	193	0.645	0.323	Tube tip	0.08075
1585	2	136	195	0.365	0.182	Tube tip	0.0455
1585	2	136	194	0.129	0.065	Tube tip	0.01625
1585	2	136	191	0.387	0.194	Tube tip	0.0485
1585	2	133	190	0.408	0.204	Tube tip	0.051
1585	2	132	197	0.912	0.456	Tube tip	0.114
1585	2	132	190	0.903	0.452	Tube tip	0.113
1585	2	128	191	0.532	0.266	Tube tip	0.0665
1585	2	132	194	0.645	0.323	Tube tip	0.08075
1585	2	127	194	0.645	0.323	Tube tip	0.08075
1585	2	129	195	0.288	0.144	Tube tip	0.036
1585	2	130	193	0.288	0.144	Tube tip	0.036
1585	2	125	197	0.826	0.413	Tube tip	0.10325
1585	2	131	200	0.865	0.433	Tube tip	0.10825
1585	2	135	204	0.73	0.365	Tube tip	0.09125
1585	2	134	191	1.682	0.841	Tube tip	0.21025
1585	2	135	198	0.912	0.456	Tube tip	0.114
1585	2	137	198	0.258	0.129	Tube tip	0.03225
1585	2	136	198	0.129	0.065	Tube tip	0.01625
1585	2	134	196	0.365	0.182	Tube tip	0.0455
1585	2	137	202	0.865	0.433	Tube tip	0.10825
1585	2	139	202	0.258	0.129	Tube tip	0.03225
1585	2	135	198	0.73	0.365	Tube tip	0.09125
1585	2	136	199	0.182	0.091	Tube tip	0.02275
1585	2	133	191	1.102	0.551	Tube tip	0.13775
1585	2	135	197	0.816	0.408	Tube tip	0.102
1585	2	138	195	0.465	0.233	Tube tip	0.05825
1585	2	140	203	1.064	0.532	Tube tip	0.133
1585	2	139	209	0.785	0.392	Tube tip	0.098
1585	2	142	206	0.547	0.274	Tube tip	0.0685
1585	2	140	207	0.288	0.144	Tube tip	0.036
1585	2	140	210	0.387	0.194	Tube tip	0.0485
1585	2	139	209	0.182	0.091	Tube tip	0.02275
1585	2	141	207	0.365	0.182	Tube tip	0.0455
1585	2	137	205	0.577	0.288	Tube tip	0.072
1585	2	138	206	0.182	0.091	Tube tip	0.02275
1585	2	136	204	0.365	0.182	Tube tip	0.0455
1585	2	133	210	0.865	0.433	Tube tip	0.10825
1585	2	132	214	0.532	0.266	Tube tip	0.0665
1585	2	136	208	0.93	0.465	Tube tip	0.11625
1585	2	134	208	0.258	0.129	Tube tip	0.03225
1585	2	131	210	0.465	0.233	Tube tip	0.05825
1585	2	128	213	0.547	0.274	Tube tip	0.0685
1585	2	131	210	0.547	0.274	Tube tip	0.0685
1585	2	130	209	0.182	0.091	Tube tip	0.02275
1585	2	129	209	0.129	0.065	Tube tip	0.01625
1585	2	129	215	0.774	0.387	Tube tip	0.09675
1585	2	130	212	0.408	0.204	Tube tip	0.051
1585	2	128	218	0.816	0.408	Tube tip	0.102
1585	2	129	218	0.129	0.065	Tube tip	0.01625
1585	2	129	213	0.645	0.323	Tube tip	0.08075
1585	2	129	212	0.129	0.065	Tube tip	0.01625
1585	2	133	215	0.645	0.323	Tube tip	0.08075
1585	2	133	215	0	0	Tube tip	0
1585	2	132	214	0.182	0.091	Tube tip	0.02275
1585	2	132	214	0	0	Tube tip	0
1585	2	137	214	0.645	0.323	Tube tip	0.08075
1585	2	140	214	0.387	0.194	Tube tip	0.0485
1585	2	138	218	0.577	0.288	Tube tip	0.072
1585	2	141	220	0.465	0.233	Tube tip	0.05825
1585	2	141	220	0	0	Tube tip	0
1585	2	145	218	0.577	0.288	Tube tip	0.072
1585	2	138	218	0.903	0.452	Tube tip	0.113
1585	2	142	226	1.154	0.577	Tube tip	0.14425
1585	2	142	226	0	0	Tube tip	0
1585	2	144	228	0.365	0.182	Tube tip	0.0455
1585	2	138	230	0.816	0.408	Tube tip	0.102
1585	2	137	230	0.129	0.065	Tube tip	0.01625
1585	2	133	230	0.516	0.258	Tube tip	0.0645
1585	2	133	230	0	0	Tube tip	0
1585	2	130	231	0.408	0.204	Tube tip	0.051
1585	2	129	227	0.532	0.266	Tube tip	0.0665
1585	2	128	232	0.658	0.329	Tube tip	0.08225
1585	2	128	232	0	0	Tube tip	0
1585	2	127	233	0.182	0.091	Tube tip	0.02275
1585	2	126	231	0.288	0.144	Tube tip	0.036
1585	2	126	231	0	0	Tube tip	0
1585	2	126	231	0	0	Tube tip	0
1585	2	123	231	0.387	0.194	Tube tip	0.0485
1585	2	119	235	0.73	0.365	Tube tip	0.09125
1585	2	123	236	0.532	0.266	Tube tip	0.0665
1585	2	121	238	0.365	0.182	Tube tip	0.0455
1585	2	122	239	0.182	0.091	Tube tip	0.02275
1585	2	122	236	0.387	0.194	Tube tip	0.0485
1585	2	124	238	0.365	0.182	Tube tip	0.0455
1585	2	120	237	0.532	0.266	Tube tip	0.0665
1585	2	124	234	0.645	0.323	Tube tip	0.08075
1585	2	125	235	0.182	0.091	Tube tip	0.02275
1585	2	125	236	0.129	0.065	Tube tip	0.01625
1585	2	122	237	0.408	0.204	Tube tip	0.051
1585	2	121	235	0.288	0.144	Tube tip	0.036
1585	2	125	234	0.532	0.266	Tube tip	0.0665
1585	3	107	195	0.93	0.465	Tube tip	0.11625
1585	3	111	199	0.73	0.365	Tube tip	0.09125
1585	3	115	200	0.532	0.266	Tube tip	0.0665
1585	3	114	208	1.04	0.52	Tube tip	0.13
1585	3	114	208	0	0	Tube tip	0
1585	3	117	209	0.408	0.204	Tube tip	0.051
1585	3	117	209	0	0	Tube tip	0
1585	3	113	206	0.645	0.323	Tube tip	0.08075
1585	3	110	204	0.465	0.233	Tube tip	0.05825
1585	3	114	207	0.645	0.323	Tube tip	0.08075
1585	3	119	205	0.695	0.347	Tube tip	0.08675
1585	3	118	207	0.288	0.144	Tube tip	0.036
1585	3	118	208	0.129	0.065	Tube tip	0.01625
1585	3	118	208	0	0	Tube tip	0
1585	3	118	211	0.387	0.194	Tube tip	0.0485
1585	3	121	209	0.465	0.233	Tube tip	0.05825
1585	3	118	212	0.547	0.274	Tube tip	0.0685
1585	3	118	211	0.129	0.065	Tube tip	0.01625
1585	3	116	208	0.465	0.233	Tube tip	0.05825
1585	3	112	211	0.645	0.323	Tube tip	0.08075
1585	3	118	210	0.785	0.392	Tube tip	0.098
1585	3	118	210	0	0	Tube tip	0
1585	3	118	213	0.387	0.194	Tube tip	0.0485
1585	3	114	206	1.04	0.52	Tube tip	0.13
1585	3	116	210	0.577	0.288	Tube tip	0.072
1585	3	116	214	0.516	0.258	Tube tip	0.0645
1585	3	117	212	0.288	0.144	Tube tip	0.036
1585	3	116	212	0.129	0.065	Tube tip	0.01625
1585	3	118	212	0.258	0.129	Tube tip	0.03225
1585	3	118	217	0.645	0.323	Tube tip	0.08075
1585	3	116	212	0.695	0.347	Tube tip	0.08675
1585	3	119	216	0.645	0.323	Tube tip	0.08075
1585	3	115	209	1.04	0.52	Tube tip	0.13
1585	3	114	208	0.182	0.091	Tube tip	0.02275
1585	3	114	209	0.129	0.065	Tube tip	0.01625
1585	3	114	213	0.516	0.258	Tube tip	0.0645
1585	3	113	211	0.288	0.144	Tube tip	0.036
1585	3	113	208	0.387	0.194	Tube tip	0.0485
1585	3	114	205	0.408	0.204	Tube tip	0.051
1585	3	111	203	0.465	0.233	Tube tip	0.05825
1585	3	108	206	0.547	0.274	Tube tip	0.0685
1585	3	111	208	0.465	0.233	Tube tip	0.05825
1585	3	113	209	0.288	0.144	Tube tip	0.036
1585	3	113	208	0.129	0.065	Tube tip	0.01625
1585	3	118	209	0.658	0.329	Tube tip	0.08225
1585	3	121	210	0.408	0.204	Tube tip	0.051
1585	3	120	216	0.785	0.392	Tube tip	0.098
1585	3	121	215	0.182	0.091	Tube tip	0.02275
1585	3	119	216	0.288	0.144	Tube tip	0.036
1585	3	123	216	0.516	0.258	Tube tip	0.0645
1585	3	118	216	0.645	0.323	Tube tip	0.08075
1585	3	119	216	0.129	0.065	Tube tip	0.01625
1585	3	118	215	0.182	0.091	Tube tip	0.02275
1585	3	120	218	0.465	0.233	Tube tip	0.05825
1585	3	119	220	0.288	0.144	Tube tip	0.036
1585	3	116	222	0.465	0.233	Tube tip	0.05825
1585	3	113	222	0.387	0.194	Tube tip	0.0485
1585	3	112	223	0.182	0.091	Tube tip	0.02275
1585	3	113	221	0.288	0.144	Tube tip	0.036
1585	3	110	220	0.408	0.204	Tube tip	0.051
1585	3	112	222	0.365	0.182	Tube tip	0.0455
1585	3	109	218	0.645	0.323	Tube tip	0.08075
1585	3	111	216	0.365	0.182	Tube tip	0.0455
1585	3	110	218	0.288	0.144	Tube tip	0.036
1585	3	109	219	0.182	0.091	Tube tip	0.02275
1585	3	107	218	0.288	0.144	Tube tip	0.036
1585	3	107	217	0.129	0.065	Tube tip	0.01625
1585	3	110	217	0.387	0.194	Tube tip	0.0485
1585	3	110	225	1.032	0.516	Tube tip	0.129
1585	3	112	228	0.465	0.233	Tube tip	0.05825
1585	3	112	232	0.516	0.258	Tube tip	0.0645
1585	3	111	226	0.785	0.392	Tube tip	0.098
1585	3	107	226	0.516	0.258	Tube tip	0.0645
1585	3	104	226	0.387	0.194	Tube tip	0.0485
1585	3	104	221	0.645	0.323	Tube tip	0.08075
1585	3	102	222	0.288	0.144	Tube tip	0.036
1585	3	102	224	0.258	0.129	Tube tip	0.03225
1585	3	107	227	0.752	0.376	Tube tip	0.094
1585	3	108	231	0.532	0.266	Tube tip	0.0665
1585	3	108	232	0.129	0.065	Tube tip	0.01625
1585	3	108	235	0.387	0.194	Tube tip	0.0485
1585	3	109	235	0.129	0.065	Tube tip	0.01625
1585	3	111	235	0.258	0.129	Tube tip	0.03225
1585	3	114	237	0.465	0.233	Tube tip	0.05825
1585	3	113	236	0.182	0.091	Tube tip	0.02275
1585	3	116	235	0.408	0.204	Tube tip	0.051
1585	3	117	238	0.408	0.204	Tube tip	0.051
1585	3	117	240	0.258	0.129	Tube tip	0.03225
1585	3	116	241	0.182	0.091	Tube tip	0.02275
1585	3	117	239	0.288	0.144	Tube tip	0.036
1585	3	112	239	0.645	0.323	Tube tip	0.08075
1585	3	110	241	0.365	0.182	Tube tip	0.0455
1585	3	114	242	0.532	0.266	Tube tip	0.0665
1585	3	116	245	0.465	0.233	Tube tip	0.05825
1585	3	113	242	0.547	0.274	Tube tip	0.0685
1585	3	121	244	1.064	0.532	Tube tip	0.133
1585	3	119	248	0.577	0.288	Tube tip	0.072
1585	3	119	244	0.516	0.258	Tube tip	0.0645
1585	3	121	245	0.288	0.144	Tube tip	0.036
1585	3	121	248	0.387	0.194	Tube tip	0.0485
1585	3	120	251	0.408	0.204	Tube tip	0.051
1585	3	121	248	0.408	0.204	Tube tip	0.051
1585	3	118	254	0.865	0.433	Tube tip	0.10825
1585	3	118	250	0.516	0.258	Tube tip	0.0645
1585	3	119	251	0.182	0.091	Tube tip	0.02275
1585	3	118	251	0.129	0.065	Tube tip	0.01625
1585	3	120	239	1.569	0.785	Tube tip	0.19625
1585	3	116	241	0.577	0.288	Tube tip	0.072
1585	3	116	241	0	0	Tube tip	0
1585	3	113	243	0.465	0.233	Tube tip	0.05825
1585	3	111	239	0.577	0.288	Tube tip	0.072
1585	3	113	242	0.465	0.233	Tube tip	0.05825
1585	3	114	239	0.408	0.204	Tube tip	0.051
1585	3	116	244	0.695	0.347	Tube tip	0.08675
1585	3	114	243	0.288	0.144	Tube tip	0.036
1585	3	113	239	0.532	0.266	Tube tip	0.0665
1585	3	115	237	0.365	0.182	Tube tip	0.0455
1585	3	115	243	0.774	0.387	Tube tip	0.09675
1585	3	116	241	0.288	0.144	Tube tip	0.036
1585	3	112	244	0.645	0.323	Tube tip	0.08075
1585	3	112	240	0.516	0.258	Tube tip	0.0645
1585	3	112	244	0.516	0.258	Tube tip	0.0645
1585	3	111	238	0.785	0.392	Tube tip	0.098
1585	3	111	242	0.516	0.258	Tube tip	0.0645
1585	3	110	242	0.129	0.065	Tube tip	0.01625
1585	3	111	237	0.658	0.329	Tube tip	0.08225
1585	3	111	240	0.387	0.194	Tube tip	0.0485
1585	3	112	242	0.288	0.144	Tube tip	0.036
1585	3	110	244	0.365	0.182	Tube tip	0.0455
1585	3	113	246	0.465	0.233	Tube tip	0.05825
1585	3	115	245	0.288	0.144	Tube tip	0.036
1585	3	115	248	0.387	0.194	Tube tip	0.0485
1585	3	115	246	0.258	0.129	Tube tip	0.03225
1585	3	116	245	0.182	0.091	Tube tip	0.02275
1585	3	114	247	0.365	0.182	Tube tip	0.0455
1585	3	110	246	0.532	0.266	Tube tip	0.0665
1585	3	112	243	0.465	0.233	Tube tip	0.05825
1585	3	111	239	0.532	0.266	Tube tip	0.0665
1585	3	114	238	0.408	0.204	Tube tip	0.051
1585	3	114	240	0.258	0.129	Tube tip	0.03225
1585	3	115	243	0.408	0.204	Tube tip	0.051
1585	3	115	245	0.258	0.129	Tube tip	0.03225
1585	3	119	248	0.645	0.323	Tube tip	0.08075
1585	3	118	246	0.288	0.144	Tube tip	0.036
1585	3	117	247	0.182	0.091	Tube tip	0.02275
1585	3	120	246	0.408	0.204	Tube tip	0.051
1585	3	117	246	0.387	0.194	Tube tip	0.0485
1585	3	114	251	0.752	0.376	Tube tip	0.094
1585	3	113	249	0.288	0.144	Tube tip	0.036
1585	3	113	253	0.516	0.258	Tube tip	0.0645
1585	3	121	258	1.217	0.608	Tube tip	0.152
1585	3	124	258	0.387	0.194	Tube tip	0.0485
1585	3	118	252	1.095	0.547	Tube tip	0.13675
1585	3	116	262	1.316	0.658	Tube tip	0.1645
1585	3	116	259	0.387	0.194	Tube tip	0.0485
1585	3	116	260	0.129	0.065	Tube tip	0.01625
1585	3	114	256	0.577	0.288	Tube tip	0.072
1585	3	113	256	0.129	0.065	Tube tip	0.01625
1585	3	112	253	0.408	0.204	Tube tip	0.051
1585	3	118	258	1.008	0.504	Tube tip	0.126
1585	3	119	260	0.288	0.144	Tube tip	0.036
1585	3	118	259	0.182	0.091	Tube tip	0.02275
1585	3	120	255	0.577	0.288	Tube tip	0.072
1585	3	121	259	0.532	0.266	Tube tip	0.0665
1585	3	122	266	0.912	0.456	Tube tip	0.114
1585	3	125	262	0.645	0.323	Tube tip	0.08075
1585	4	82	194	0.577	0.288	Tube tip	0.072
1585	4	86	194	0.516	0.258	Tube tip	0.0645
1585	4	82	198	0.73	0.365	Tube tip	0.09125
1585	4	89	195	0.982	0.491	Tube tip	0.12275
1585	4	87	200	0.695	0.347	Tube tip	0.08675
1585	4	85	200	0.258	0.129	Tube tip	0.03225
1585	4	83	201	0.288	0.144	Tube tip	0.036
1585	4	83	202	0.129	0.065	Tube tip	0.01625
1585	4	78	206	0.826	0.413	Tube tip	0.10325
1585	4	81	207	0.408	0.204	Tube tip	0.051
1585	4	85	212	0.826	0.413	Tube tip	0.10325
1585	4	88	211	0.408	0.204	Tube tip	0.051
1585	4	84	212	0.532	0.266	Tube tip	0.0665
1585	4	85	209	0.408	0.204	Tube tip	0.051
1585	4	80	211	0.695	0.347	Tube tip	0.08675
1585	4	81	209	0.288	0.144	Tube tip	0.036
1585	4	81	209	0	0	Tube tip	0
1585	4	79	211	0.365	0.182	Tube tip	0.0455
1585	4	79	211	0	0	Tube tip	0
1585	4	81	215	0.577	0.288	Tube tip	0.072
1585	4	79	217	0.365	0.182	Tube tip	0.0455
1585	4	81	217	0.258	0.129	Tube tip	0.03225
1585	4	78	216	0.408	0.204	Tube tip	0.051
1585	4	80	215	0.288	0.144	Tube tip	0.036
1585	4	78	213	0.365	0.182	Tube tip	0.0455
1585	4	80	214	0.288	0.144	Tube tip	0.036
1585	4	81	215	0.182	0.091	Tube tip	0.02275
1585	4	83	216	0.288	0.144	Tube tip	0.036
1585	4	80	218	0.465	0.233	Tube tip	0.05825
1585	4	80	222	0.516	0.258	Tube tip	0.0645
1585	4	80	222	0	0	Tube tip	0
1585	4	80	224	0.258	0.129	Tube tip	0.03225
1585	4	81	226	0.288	0.144	Tube tip	0.036
1585	4	78	227	0.408	0.204	Tube tip	0.051
1585	4	80	226	0.288	0.144	Tube tip	0.036
1585	4	78	227	0.288	0.144	Tube tip	0.036
1585	4	80	226	0.288	0.144	Tube tip	0.036
1585	4	83	226	0.387	0.194	Tube tip	0.0485
1585	4	74	225	1.168	0.584	Tube tip	0.146
1585	4	77	226	0.408	0.204	Tube tip	0.051
1585	4	81	231	0.826	0.413	Tube tip	0.10325
1585	4	84	231	0.387	0.194	Tube tip	0.0485
1585	4	83	234	0.408	0.204	Tube tip	0.051
1585	4	83	233	0.129	0.065	Tube tip	0.01625
1585	4	85	232	0.288	0.144	Tube tip	0.036
1585	4	78	233	0.912	0.456	Tube tip	0.114
1585	4	78	232	0.129	0.065	Tube tip	0.01625
1585	4	82	232	0.516	0.258	Tube tip	0.0645
1585	4	82	230	0.258	0.129	Tube tip	0.03225
1585	4	82	236	0.774	0.387	Tube tip	0.09675
1585	4	77	234	0.695	0.347	Tube tip	0.08675
1585	4	77	240	0.774	0.387	Tube tip	0.09675
1585	4	78	240	0.129	0.065	Tube tip	0.01625
1585	4	78	242	0.258	0.129	Tube tip	0.03225
1585	4	74	244	0.577	0.288	Tube tip	0.072
1585	4	71	245	0.408	0.204	Tube tip	0.051
1585	4	73	244	0.288	0.144	Tube tip	0.036
1585	4	73	247	0.387	0.194	Tube tip	0.0485
[truncated: 354 more rows]

## Sheet: Fig. 7H
Marker	CD4vesicles	SD
01-Par3	51.6584	5.51145
02-Rab5	58.6404	1.36161
04-FYVEnotSpin	9.84902	4.11055
05-FYVE,Spin	71.982	13.5892
06-SpinnotFYVE	17.1108	10.3638
07-Lamp1	52.0202	6.78537
08-Rab7	98.086	1.83514
09-FYVEsum	81.8311	9.99908
10-FYVE	79.412	3.83971
