# Supplementary material for: Transcytosis via the late endocytic pathway as a cell morphogenetic mechanism
Source: EMBO J. 2020 Jul 13;39(16):e105332. doi: 10.15252/embj.2020105332 (PMC7429744; doi:10.15252/embj.2020105332)
Supplement: Supplementary file 17 — Source Data for Figure 8 [file EMBJ-39-e105332-s015.xlsx]

## Sheet: Fig. 8
Temperature	Condition	Cell	Time	Vesicles	Timepoints	NormalizedVesicles/Time
HS	shibire	Pos1Top	5	6	6	1
HS	shibire	Pos1Top	10	7	5	1.4
HS	shibire	Pos1Top	15	4	5	0.8
HS	shibire	Pos1Top	20	4	4	1
HS	shibire	Pos1Top	25	1	5	0.2
Recovery	shibire	Pos1Top	30	14	5	2.8
Recovery	shibire	Pos1Top	35	11	4	2.75
Recovery	shibire	Pos1Top	40	22	5	4.4
Recovery	shibire	Pos1Top	45	18	5	3.6
Recovery	shibire	Pos1Top	50	13	5	2.6
Recovery	shibire	Pos1Top	55	20	5	4
Control	shibire	Pos1Image2-1Bottom	5	7	4	1.75
Control	shibire	Pos1Image2-1Bottom	10	7	3	2.33333
Control	shibire	Pos1Image2-1Bottom	15	6	3	2
Control	shibire	Pos1Image2-1Bottom	20	11	3	3.66667
Control	shibire	Pos1Image2-1Bottom	25	14	3	4.66667
Control	shibire	Pos1Image2-1Bottom	30	9	2	4.5
Control	shibire	Pos1Image2-1Bottom	35	11	3	3.66667
Control	shibire	Pos1Image2-1Bottom	40	9	3	3
Control	shibire	Pos1Image2-1Bottom	45	13	3	4.33333
Control	shibire	Pos1Image2-1Bottom	50	13	3	4.33333
Control	shibire	Pos1Image2-1Bottom	55	12	3	4
Control	shibire	Pos1Image2-1Bottom	60	16	3	5.33333
HS	shibire	Pos1Bottom	5	9	6	1.5
HS	shibire	Pos1Bottom	10	7	5	1.4
HS	shibire	Pos1Bottom	15	1	5	0.2
HS	shibire	Pos1Bottom	20	2	4	0.5
HS	shibire	Pos1Bottom	25	3	5	0.6
Recovery	shibire	Pos1Bottom	30	6	5	1.2
Recovery	shibire	Pos1Bottom	35	12	4	3
Recovery	shibire	Pos1Bottom	40	27	5	5.4
Recovery	shibire	Pos1Bottom	45	23	5	4.6
Recovery	shibire	Pos1Bottom	50	27	5	5.4
Recovery	shibire	Pos1Bottom	55	19	4	4.75
Recovery	shibire	Pos1Bottom	60	26	4	6.5
HS	shibire	Pos2Bottom	5	13	6	2.16667
HS	shibire	Pos2Bottom	10	6	5	1.2
HS	shibire	Pos2Bottom	15	2	5	0.4
HS	shibire	Pos2Bottom	20	0	4	0
HS	shibire	Pos2Bottom	25	2	5	0.4
Recovery	shibire	Pos2Bottom	30	2	5	0.4
Recovery	shibire	Pos2Bottom	35	10	4	2.5
Recovery	shibire	Pos2Bottom	40	13	5	2.6
Recovery	shibire	Pos2Bottom	45	11	5	2.2
Recovery	shibire	Pos2Bottom	50	12	5	2.4
Recovery	shibire	Pos2Bottom	55	14	4	3.5
Recovery	shibire	Pos2Bottom	60	14	4	3.5
HS	shibire	Pos2Top	5	25	6	4.16667
HS	shibire	Pos2Top	10	14	5	2.8
HS	shibire	Pos2Top	15	8	5	1.6
HS	shibire	Pos2Top	20	7	4	1.75
HS	shibire	Pos2Top	25	8	5	1.6
Recovery	shibire	Pos2Top	30	16	5	3.2
Recovery	shibire	Pos2Top	35	28	4	7
Recovery	shibire	Pos2Top	40	38	5	7.6
Recovery	shibire	Pos2Top	45	38	5	7.6
Recovery	shibire	Pos2Top	50	50	5	10
Recovery	shibire	Pos2Top	55	33	4	8.25
Recovery	shibire	Pos2Top	60	21	3	7
HS	shibire	Pos3Bottom	5	15	6	2.5
HS	shibire	Pos3Bottom	10	12	5	2.4
HS	shibire	Pos3Bottom	15	11	5	2.2
HS	shibire	Pos3Bottom	20	3	4	0.75
HS	shibire	Pos3Bottom	25	12	5	2.4
Recovery	shibire	Pos3Bottom	30	21	5	4.2
Recovery	shibire	Pos3Bottom	35	20	4	5
Recovery	shibire	Pos3Bottom	40	30	5	6
Recovery	shibire	Pos3Bottom	45	27	5	5.4
Recovery	shibire	Pos3Bottom	50	36	5	7.2
Recovery	shibire	Pos3Bottom	55	29	4	7.25
Recovery	shibire	Pos3Bottom	60	17	3	5.66667
HS	shibire	Pos3Top	5	22	6	3.66667
HS	shibire	Pos3Top	10	14	5	2.8
HS	shibire	Pos3Top	15	3	5	0.6
HS	shibire	Pos3Top	20	2	4	0.5
HS	shibire	Pos3Top	25	5	5	1
Recovery	shibire	Pos3Top	30	15	5	3
Recovery	shibire	Pos3Top	35	20	4	5
Recovery	shibire	Pos3Top	40	32	5	6.4
Recovery	shibire	Pos3Top	45	37	5	7.4
Recovery	shibire	Pos3Top	50	30	5	6
Recovery	shibire	Pos3Top	55	33	4	8.25
Control	ctrl	Pos1Image2-1Top	5	9	4	2.25
Control	ctrl	Pos1Image2-1Top	10	7	3	2.33333
Control	ctrl	Pos1Image2-1Top	15	9	3	3
Control	ctrl	Pos1Image2-1Top	20	11	3	3.66667
Control	ctrl	Pos1Image2-1Top	25	6	3	2
Control	ctrl	Pos1Image2-1Top	30	2	2	1
Control	ctrl	Pos1Image2-1Top	35	9	3	3
Control	ctrl	Pos1Image2-1Top	40	10	3	3.33333
Control	ctrl	Pos1Image2-1Top	45	10	3	3.33333
Control	ctrl	Pos1Image2-1Top	50	10	3	3.33333
Control	ctrl	Pos1Image2-1Top	55	11	3	3.66667
Control	ctrl	Pos1Image2-1Top	60	16	3	5.33333
Control	ctrl	Pos2Image2-7Bottom	5	12	4	3
Control	ctrl	Pos2Image2-7Bottom	10	12	3	4
Control	ctrl	Pos2Image2-7Bottom	15	10	3	3.33333
Control	ctrl	Pos2Image2-7Bottom	20	9	3	3
Control	ctrl	Pos2Image2-7Bottom	25	13	3	4.33333
Control	ctrl	Pos2Image2-7Bottom	30	7	2	3.5
Control	ctrl	Pos2Image2-7Bottom	35	7	3	2.33333
Control	ctrl	Pos2Image2-7Bottom	40	8	3	2.66667
Control	ctrl	Pos2Image2-7Bottom	45	10	3	3.33333
Control	ctrl	Pos2Image2-7Bottom	50	10	3	3.33333
Control	ctrl	Pos2Image2-7Bottom	55	7	3	2.33333
Control	ctrl	Pos2Image2-7Bottom	60	7	3	2.33333
Control	ctrl	Pos2Image2-7Top	5	13	4	3.25
Control	ctrl	Pos2Image2-7Top	10	10	3	3.33333
Control	ctrl	Pos2Image2-7Top	15	12	3	4
Control	ctrl	Pos2Image2-7Top	20	12	3	4
Control	ctrl	Pos2Image2-7Top	25	12	3	4
Control	ctrl	Pos2Image2-7Top	30	7	2	3.5
Control	ctrl	Pos2Image2-7Top	35	11	3	3.66667
Control	ctrl	Pos2Image2-7Top	40	11	3	3.66667
Control	ctrl	Pos2Image2-7Top	45	14	3	4.66667
Control	ctrl	Pos2Image2-7Top	50	18	3	6
Control	ctrl	Pos2Image2-7Top	55	13	3	4.33333
Control	ctrl	Pos2Image2-7Top	60	12	3	4
